# Supplementary material for: Coffee tree architecture and its interactions with microclimates drive the dynamics of coffee berry disease in coffee trees
Source: Sci Rep. 2019 Feb 22;9:2544. doi: 10.1038/s41598-019-38775-5 (PMC6385237; doi:10.1038/s41598-019-38775-5)
Supplement: Supplementary file 2 — Dataset 1 [file 41598_2019_38775_MOESM2_ESM.csv]

CSA	Year	Branch_story	Cluster_arrangement	Cluster_position	Cluster_fruit_load	Physiological_age	Precipitation_W1	Precipitation_W2	Precipitation_W3	SCI_W1	SCI_W2	SCI_W3
0	2013	Top	25	3	8	357.59	NA	NA	NA	NA	NA	NA
0	2013	Middle	25	14	15	357.59	NA	NA	NA	NA	NA	NA
0	2013	Middle	25	2	5	357.59	NA	NA	NA	NA	NA	NA
0	2013	Top	25	10	6	357.59	NA	NA	NA	NA	NA	NA
0	2013	Middle	25	6	7	357.59	NA	NA	NA	NA	NA	NA
0	2013	Middle	25	13	19	357.59	NA	NA	NA	NA	NA	NA
0	2013	Top	25	4	13	357.59	NA	NA	NA	NA	NA	NA
0	2013	Middle	25	16	5	357.59	NA	NA	NA	NA	NA	NA
0	2013	Low	25	12	17	357.59	NA	NA	NA	NA	NA	NA
0	2013	Low	25	4	2	357.59	NA	NA	NA	NA	NA	NA
0	2013	Low	25	4	7	357.59	NA	NA	NA	NA	NA	NA
0	2013	Middle	25	4	9	357.59	NA	NA	NA	NA	NA	NA
0	2013	Top	25	1	7	357.59	NA	NA	NA	NA	NA	NA
0	2013	Top	25	7	10	357.59	NA	NA	NA	NA	NA	NA
0	2013	Top	25	9	15	357.59	NA	NA	NA	NA	NA	NA
0	2013	Middle	25	2	4	357.59	NA	NA	NA	NA	NA	NA
0	2013	Top	25	5	2	357.59	NA	NA	NA	NA	NA	NA
0	2013	Middle	25	3	3	357.59	NA	NA	NA	NA	NA	NA
0	2013	Low	25	8	8	357.59	NA	NA	NA	NA	NA	NA
0	2013	Low	25	3	2	357.59	NA	NA	NA	NA	NA	NA
0	2013	Top	25	5	7	357.59	NA	NA	NA	NA	NA	NA
0	2013	Low	25	9	9	357.59	NA	NA	NA	NA	NA	NA
0	2013	Middle	25	7	6	357.59	NA	NA	NA	NA	NA	NA
0	2013	Middle	25	5	2	357.59	NA	NA	NA	NA	NA	NA
0	2013	Top	25	2	4	357.59	NA	NA	NA	NA	NA	NA
0	2013	Top	25	1	6	357.59	NA	NA	NA	NA	NA	NA
0	2013	Middle	25	1	1	357.59	NA	NA	NA	NA	NA	NA
0	2013	Low	25	8	5	357.59	NA	NA	NA	NA	NA	NA
0	2013	Low	25	5	7	357.59	NA	NA	NA	NA	NA	NA
0	2013	Low	25	3	3	357.59	NA	NA	NA	NA	NA	NA
0	2013	Low	25	9	6	357.59	NA	NA	NA	NA	NA	NA
0	2013	Top	25	6	5	357.59	NA	NA	NA	NA	NA	NA
0	2013	Low	25	7	7	357.59	NA	NA	NA	NA	NA	NA
0	2013	Low	25	7	4	357.59	NA	NA	NA	NA	NA	NA
0	2013	Low	25	1	1	357.59	NA	NA	NA	NA	NA	NA
0	2013	Top	25	6	11	357.59	NA	NA	NA	NA	NA	NA
0	2013	Middle	25	11	12	357.59	NA	NA	NA	NA	NA	NA
0	2013	Middle	25	6	5	357.59	NA	NA	NA	NA	NA	NA
0	2013	Top	25	2	16	357.59	NA	NA	NA	NA	NA	NA
0	2013	Top	25	8	7	357.59	NA	NA	NA	NA	NA	NA
0	2013	Middle	25	9	9	357.59	NA	NA	NA	NA	NA	NA
0	2013	Low	25	11	6	357.59	NA	NA	NA	NA	NA	NA
0	2013	Middle	25	1	6	357.59	NA	NA	NA	NA	NA	NA
0	2013	Middle	25	5	5	357.59	NA	NA	NA	NA	NA	NA
0	2013	Middle	25	10	13	357.59	NA	NA	NA	NA	NA	NA
0	2013	Middle	50	1	9	357.59	NA	NA	NA	NA	NA	NA
0	2013	Low	50	8	25	357.59	NA	NA	NA	NA	NA	NA
0	2013	Low	50	6	10	357.59	NA	NA	NA	NA	NA	NA
0	2013	Low	50	10	8	357.59	NA	NA	NA	NA	NA	NA
0	2013	Top	50	4	13	357.59	NA	NA	NA	NA	NA	NA
0	2013	Top	50	6	7	357.59	NA	NA	NA	NA	NA	NA
0	2013	Middle	50	7	13	357.59	NA	NA	NA	NA	NA	NA
0	2013	Middle	50	9	9	357.59	NA	NA	NA	NA	NA	NA
0	2013	Low	50	4	5	357.59	NA	NA	NA	NA	NA	NA
0	2013	Top	50	3	11	357.59	NA	NA	NA	NA	NA	NA
0	2013	Top	50	5	9	357.59	NA	NA	NA	NA	NA	NA
0	2013	Top	50	7	6	357.59	NA	NA	NA	NA	NA	NA
0	2013	Middle	50	3	9	357.59	NA	NA	NA	NA	NA	NA
0	2013	Middle	50	5	9	357.59	NA	NA	NA	NA	NA	NA
0	2013	Low	50	8	17	357.59	NA	NA	NA	NA	NA	NA
0	2013	Middle	50	9	8	357.59	NA	NA	NA	NA	NA	NA
0	2013	Middle	50	3	2	357.59	NA	NA	NA	NA	NA	NA
0	2013	Middle	50	11	12	357.59	NA	NA	NA	NA	NA	NA
0	2013	Low	50	12	19	357.59	NA	NA	NA	NA	NA	NA
0	2013	Low	50	4	12	357.59	NA	NA	NA	NA	NA	NA
0	2013	Low	50	6	12	357.59	NA	NA	NA	NA	NA	NA
0	2013	Top	50	8	13	357.59	NA	NA	NA	NA	NA	NA
0	2013	Top	50	1	8	357.59	NA	NA	NA	NA	NA	NA
0	2013	Top	50	10	14	357.59	NA	NA	NA	NA	NA	NA
0	2013	Middle	50	5	2	357.59	NA	NA	NA	NA	NA	NA
0	2013	Top	50	2	2	357.59	NA	NA	NA	NA	NA	NA
0	2013	Low	50	2	7	357.59	NA	NA	NA	NA	NA	NA
0	2013	Middle	50	7	13	357.59	NA	NA	NA	NA	NA	NA
0	2013	Top	0	1	5	357.59	NA	NA	NA	NA	NA	NA
0	2013	Top	0	5	4	357.59	NA	NA	NA	NA	NA	NA
0	2013	Middle	0	3	11	357.59	NA	NA	NA	NA	NA	NA
0	2013	Low	0	6	3	357.59	NA	NA	NA	NA	NA	NA
0	2013	Top	0	2	8	357.59	NA	NA	NA	NA	NA	NA
0	2013	Top	0	3	4	357.59	NA	NA	NA	NA	NA	NA
0	2013	Top	0	4	5	357.59	NA	NA	NA	NA	NA	NA
0	2013	Top	0	7	8	357.59	NA	NA	NA	NA	NA	NA
0	2013	Top	0	8	7	357.59	NA	NA	NA	NA	NA	NA
0	2013	Top	0	1	5	357.59	NA	NA	NA	NA	NA	NA
0	2013	Top	0	3	4	357.59	NA	NA	NA	NA	NA	NA
0	2013	Top	0	4	3	357.59	NA	NA	NA	NA	NA	NA
0	2013	Top	0	6	8	357.59	NA	NA	NA	NA	NA	NA
0	2013	Middle	0	1	9	357.59	NA	NA	NA	NA	NA	NA
0	2013	Middle	0	2	4	357.59	NA	NA	NA	NA	NA	NA
0	2013	Middle	0	5	12	357.59	NA	NA	NA	NA	NA	NA
0	2013	Middle	0	6	13	357.59	NA	NA	NA	NA	NA	NA
0	2013	Middle	0	7	10	357.59	NA	NA	NA	NA	NA	NA
0	2013	Middle	0	1	6	357.59	NA	NA	NA	NA	NA	NA
0	2013	Middle	0	2	6	357.59	NA	NA	NA	NA	NA	NA
0	2013	Low	0	9	5	357.59	NA	NA	NA	NA	NA	NA
0	2013	Middle	0	4	7	357.59	NA	NA	NA	NA	NA	NA
0	2013	Middle	0	5	6	357.59	NA	NA	NA	NA	NA	NA
0	2013	Middle	0	6	7	357.59	NA	NA	NA	NA	NA	NA
0	2013	Middle	0	9	4	357.59	NA	NA	NA	NA	NA	NA
0	2013	Low	0	1	7	357.59	NA	NA	NA	NA	NA	NA
0	2013	Low	0	2	8	357.59	NA	NA	NA	NA	NA	NA
0	2013	Low	0	4	3	357.59	NA	NA	NA	NA	NA	NA
0	2013	Low	0	5	11	357.59	NA	NA	NA	NA	NA	NA
0	2013	Low	0	7	3	357.59	NA	NA	NA	NA	NA	NA
0	2013	Low	0	8	8	357.59	NA	NA	NA	NA	NA	NA
0	2013	Low	0	3	1	357.59	NA	NA	NA	NA	NA	NA
0	2013	Low	0	4	1	357.59	NA	NA	NA	NA	NA	NA
0	2013	Low	0	5	7	357.59	NA	NA	NA	NA	NA	NA
0	2013	Low	0	7	5	357.59	NA	NA	NA	NA	NA	NA
0	2013	Low	0	8	3	357.59	NA	NA	NA	NA	NA	NA
0	2013	Top	0	6	2	357.59	NA	NA	NA	NA	NA	NA
0	2013	Middle	0	4	12	357.59	NA	NA	NA	NA	NA	NA
0	2013	Low	0	1	1	357.59	NA	NA	NA	NA	NA	NA
0	2013	Low	0	3	9	357.59	NA	NA	NA	NA	NA	NA
0	2013	Middle	0	8	7	357.59	NA	NA	NA	NA	NA	NA
0	2013	Low	0	10	16	357.59	NA	NA	NA	NA	NA	NA
0	2013	Middle	0	7	7	357.59	NA	NA	NA	NA	NA	NA
0	2013	Top	0	5	3	357.59	NA	NA	NA	NA	NA	NA
0	2013	Low	0	6	11	357.59	NA	NA	NA	NA	NA	NA
0	2013	Middle	0	3	6	357.59	NA	NA	NA	NA	NA	NA
0	2013	Middle	0	8	8	357.59	NA	NA	NA	NA	NA	NA
0	2013	Top	0	2	3	357.59	NA	NA	NA	NA	NA	NA
0	2013	Middle	50	4	4	357.59	NA	NA	NA	NA	NA	NA
0	2013	Middle	50	6	15	357.59	NA	NA	NA	NA	NA	NA
0	2013	Middle	50	8	9	357.59	NA	NA	NA	NA	NA	NA
0	2013	Low	50	1	3	357.59	NA	NA	NA	NA	NA	NA
0	2013	Low	50	3	9	357.59	NA	NA	NA	NA	NA	NA
0	2013	Low	50	5	6	357.59	NA	NA	NA	NA	NA	NA
0	2013	Low	50	7	9	357.59	NA	NA	NA	NA	NA	NA
0	2013	Low	50	2	2	357.59	NA	NA	NA	NA	NA	NA
0	2013	Low	50	4	14	357.59	NA	NA	NA	NA	NA	NA
0	2013	Low	50	6	3	357.59	NA	NA	NA	NA	NA	NA
0	2013	Low	50	8	16	357.59	NA	NA	NA	NA	NA	NA
0	2013	Low	50	10	15	357.59	NA	NA	NA	NA	NA	NA
0	2013	Low	50	12	16	357.59	NA	NA	NA	NA	NA	NA
0	2013	Top	50	1	7	357.59	NA	NA	NA	NA	NA	NA
0	2013	Top	50	5	10	357.59	NA	NA	NA	NA	NA	NA
0	2013	Middle	50	10	7	357.59	NA	NA	NA	NA	NA	NA
0	2013	Top	50	7	8	357.59	NA	NA	NA	NA	NA	NA
0	2013	Top	50	3	7	357.59	NA	NA	NA	NA	NA	NA
0	2013	Top	50	5	12	357.59	NA	NA	NA	NA	NA	NA
0	2013	Top	50	7	7	357.59	NA	NA	NA	NA	NA	NA
0	2013	Middle	50	2	4	357.59	NA	NA	NA	NA	NA	NA
0	2013	Middle	50	6	15	357.59	NA	NA	NA	NA	NA	NA
0	2013	Middle	50	8	15	357.59	NA	NA	NA	NA	NA	NA
0	2013	Middle	50	4	14	357.59	NA	NA	NA	NA	NA	NA
0	2013	Top	50	1	11	357.59	NA	NA	NA	NA	NA	NA
0	2013	Top	50	3	12	357.59	NA	NA	NA	NA	NA	NA
0	2013	Middle	50	2	7	357.59	NA	NA	NA	NA	NA	NA
0	2013	Top	25	1	3	357.59	NA	NA	NA	NA	NA	NA
0	2013	Top	25	2	3	357.59	NA	NA	NA	NA	NA	NA
0	2013	Top	25	3	4	357.59	NA	NA	NA	NA	NA	NA
0	2013	Top	25	5	7	357.59	NA	NA	NA	NA	NA	NA
0	2013	Top	25	6	6	357.59	NA	NA	NA	NA	NA	NA
0	2013	Top	25	2	4	357.59	NA	NA	NA	NA	NA	NA
0	2013	Top	25	3	4	357.59	NA	NA	NA	NA	NA	NA
0	2013	Top	25	4	5	357.59	NA	NA	NA	NA	NA	NA
0	2013	Top	25	6	8	357.59	NA	NA	NA	NA	NA	NA
0	2013	Top	25	8	7	357.59	NA	NA	NA	NA	NA	NA
0	2013	Top	25	10	5	357.59	NA	NA	NA	NA	NA	NA
0	2013	Top	25	11	7	357.59	NA	NA	NA	NA	NA	NA
0	2013	Middle	25	2	2	357.59	NA	NA	NA	NA	NA	NA
0	2013	Middle	25	3	4	357.59	NA	NA	NA	NA	NA	NA
0	2013	Middle	25	6	6	357.59	NA	NA	NA	NA	NA	NA
0	2013	Middle	25	7	6	357.59	NA	NA	NA	NA	NA	NA
0	2013	Middle	25	1	3	357.59	NA	NA	NA	NA	NA	NA
0	2013	Middle	25	2	8	357.59	NA	NA	NA	NA	NA	NA
0	2013	Middle	25	5	14	357.59	NA	NA	NA	NA	NA	NA
0	2013	Middle	25	7	10	357.59	NA	NA	NA	NA	NA	NA
0	2013	Middle	25	8	4	357.59	NA	NA	NA	NA	NA	NA
0	2013	Low	25	2	6	357.59	NA	NA	NA	NA	NA	NA
0	2013	Low	25	3	11	357.59	NA	NA	NA	NA	NA	NA
0	2013	Low	25	6	11	357.59	NA	NA	NA	NA	NA	NA
0	2013	Low	25	7	11	357.59	NA	NA	NA	NA	NA	NA
0	2013	Low	25	1	12	357.59	NA	NA	NA	NA	NA	NA
0	2013	Low	25	2	8	357.59	NA	NA	NA	NA	NA	NA
0	2013	Low	25	5	13	357.59	NA	NA	NA	NA	NA	NA
0	2013	Low	25	6	9	357.59	NA	NA	NA	NA	NA	NA
0	2013	Middle	25	1	7	357.59	NA	NA	NA	NA	NA	NA
0	2013	Low	25	1	8	357.59	NA	NA	NA	NA	NA	NA
0	2013	Top	25	7	7	357.59	NA	NA	NA	NA	NA	NA
0	2013	Middle	25	5	3	357.59	NA	NA	NA	NA	NA	NA
0	2013	Low	25	5	7	357.59	NA	NA	NA	NA	NA	NA
0	2013	Low	25	3	12	357.59	NA	NA	NA	NA	NA	NA
0	2013	Top	25	7	6	357.59	NA	NA	NA	NA	NA	NA
0	2013	Middle	25	3	5	357.59	NA	NA	NA	NA	NA	NA
0	2013	Top	25	4	4	357.59	NA	NA	NA	NA	NA	NA
0	2013	Top	25	3	11	357.59	NA	NA	NA	NA	NA	NA
0	2013	Top	25	5	6	357.59	NA	NA	NA	NA	NA	NA
0	2013	Top	25	9	3	357.59	NA	NA	NA	NA	NA	NA
0	2013	Top	25	10	8	357.59	NA	NA	NA	NA	NA	NA
0	2013	Middle	25	5	3	357.59	NA	NA	NA	NA	NA	NA
0	2013	Middle	25	9	11	357.59	NA	NA	NA	NA	NA	NA
0	2013	Middle	25	1	4	357.59	NA	NA	NA	NA	NA	NA
0	2013	Middle	25	5	7	357.59	NA	NA	NA	NA	NA	NA
0	2013	Middle	25	6	6	357.59	NA	NA	NA	NA	NA	NA
0	2013	Low	25	3	9	357.59	NA	NA	NA	NA	NA	NA
0	2013	Low	25	7	9	357.59	NA	NA	NA	NA	NA	NA
0	2013	Low	25	1	2	357.59	NA	NA	NA	NA	NA	NA
0	2013	Low	25	5	16	357.59	NA	NA	NA	NA	NA	NA
0	2013	Low	25	6	18	357.59	NA	NA	NA	NA	NA	NA
0	2013	Low	25	9	12	357.59	NA	NA	NA	NA	NA	NA
0	2013	Low	25	11	17	357.59	NA	NA	NA	NA	NA	NA
0	2013	Middle	25	4	8	357.59	NA	NA	NA	NA	NA	NA
0	2013	Middle	25	10	6	357.59	NA	NA	NA	NA	NA	NA
0	2013	Low	25	1	10	357.59	NA	NA	NA	NA	NA	NA
0	2013	Top	25	1	2	357.59	NA	NA	NA	NA	NA	NA
0	2013	Top	25	2	9	357.59	NA	NA	NA	NA	NA	NA
0	2013	Low	25	10	5	357.59	NA	NA	NA	NA	NA	NA
0	2013	Middle	25	1	5	357.59	NA	NA	NA	NA	NA	NA
0	2013	Middle	25	2	8	357.59	NA	NA	NA	NA	NA	NA
0	2013	Top	25	2	9	357.59	NA	NA	NA	NA	NA	NA
0	2013	Top	25	3	8	357.59	NA	NA	NA	NA	NA	NA
0	2013	Middle	25	8	8	357.59	NA	NA	NA	NA	NA	NA
0	2013	Top	25	1	2	357.59	NA	NA	NA	NA	NA	NA
0	2013	Top	25	6	19	357.59	NA	NA	NA	NA	NA	NA
0	2013	Low	25	7	21	357.59	NA	NA	NA	NA	NA	NA
0	2013	Top	25	7	15	357.59	NA	NA	NA	NA	NA	NA
0	2013	Low	25	5	14	357.59	NA	NA	NA	NA	NA	NA
0	2013	Low	25	4	6	357.59	NA	NA	NA	NA	NA	NA
0	2013	Middle	25	6	7	357.59	NA	NA	NA	NA	NA	NA
0	2013	Low	25	2	13	357.59	NA	NA	NA	NA	NA	NA
0	2013	Low	25	3	16	357.59	NA	NA	NA	NA	NA	NA
0	2013	Middle	25	2	4	357.59	NA	NA	NA	NA	NA	NA
0	2013	Middle	25	3	5	357.59	NA	NA	NA	NA	NA	NA
0	2013	Middle	25	9	17	357.59	NA	NA	NA	NA	NA	NA
0	2013	Low	0	8	15	357.59	NA	NA	NA	NA	NA	NA
0	2013	Middle	0	2	6	357.59	NA	NA	NA	NA	NA	NA
0	2013	Low	0	6	4	357.59	NA	NA	NA	NA	NA	NA
0	2013	Low	0	2	4	357.59	NA	NA	NA	NA	NA	NA
0	2013	Middle	0	6	11	357.59	NA	NA	NA	NA	NA	NA
0	2013	Top	0	7	2	357.59	NA	NA	NA	NA	NA	NA
0	2013	Low	0	10	12	357.59	NA	NA	NA	NA	NA	NA
0	2013	Top	0	7	2	357.59	NA	NA	NA	NA	NA	NA
0	2013	Low	0	7	7	357.59	NA	NA	NA	NA	NA	NA
0	2013	Low	0	11	5	357.59	NA	NA	NA	NA	NA	NA
0	2013	Low	0	2	7	357.59	NA	NA	NA	NA	NA	NA
0	2013	Low	0	5	14	357.59	NA	NA	NA	NA	NA	NA
0	2013	Low	0	6	17	357.59	NA	NA	NA	NA	NA	NA
0	2013	Low	0	9	4	357.59	NA	NA	NA	NA	NA	NA
0	2013	Top	0	5	1	357.59	NA	NA	NA	NA	NA	NA
0	2013	Top	0	3	2	357.59	NA	NA	NA	NA	NA	NA
0	2013	Top	0	6	2	357.59	NA	NA	NA	NA	NA	NA
0	2013	Middle	0	4	5	357.59	NA	NA	NA	NA	NA	NA
0	2013	Middle	0	9	7	357.59	NA	NA	NA	NA	NA	NA
0	2013	Middle	0	4	12	357.59	NA	NA	NA	NA	NA	NA
0	2013	Middle	0	8	8	357.59	NA	NA	NA	NA	NA	NA
0	2013	Low	0	1	5	357.59	NA	NA	NA	NA	NA	NA
0	2013	Low	0	4	2	357.59	NA	NA	NA	NA	NA	NA
0	2013	Low	0	9	12	357.59	NA	NA	NA	NA	NA	NA
0	2013	Top	0	1	4	357.59	NA	NA	NA	NA	NA	NA
0	2013	Middle	0	3	2	357.59	NA	NA	NA	NA	NA	NA
0	2013	Low	0	3	9	357.59	NA	NA	NA	NA	NA	NA
0	2013	Top	0	4	8	357.59	NA	NA	NA	NA	NA	NA
0	2013	Top	0	8	3	357.59	NA	NA	NA	NA	NA	NA
0	2013	Low	0	7	16	357.59	NA	NA	NA	NA	NA	NA
0	2013	Top	0	9	7	357.59	NA	NA	NA	NA	NA	NA
0	2013	Top	0	2	2	357.59	NA	NA	NA	NA	NA	NA
0	2013	Middle	0	3	8	357.59	NA	NA	NA	NA	NA	NA
0	2013	Top	0	5	2	357.59	NA	NA	NA	NA	NA	NA
0	2013	Middle	0	7	5	357.59	NA	NA	NA	NA	NA	NA
0	2013	Low	0	1	7	357.59	NA	NA	NA	NA	NA	NA
0	2013	Middle	0	11	7	357.59	NA	NA	NA	NA	NA	NA
0	2013	Middle	0	6	2	357.59	NA	NA	NA	NA	NA	NA
0	2013	Middle	0	7	6	357.59	NA	NA	NA	NA	NA	NA
0	2013	Middle	0	8	1	357.59	NA	NA	NA	NA	NA	NA
0	2013	Low	0	3	1	357.59	NA	NA	NA	NA	NA	NA
0	2013	Low	0	8	6	357.59	NA	NA	NA	NA	NA	NA
0	2013	Top	0	3	9	357.59	NA	NA	NA	NA	NA	NA
0	2013	Middle	0	12	8	357.59	NA	NA	NA	NA	NA	NA
0	2013	Top	0	4	2	357.59	NA	NA	NA	NA	NA	NA
0	2013	Middle	0	5	14	357.59	NA	NA	NA	NA	NA	NA
0	2013	Low	0	4	10	357.59	NA	NA	NA	NA	NA	NA
0	2013	Middle	0	2	4	357.59	NA	NA	NA	NA	NA	NA
0	2013	Top	0	2	9	357.59	NA	NA	NA	NA	NA	NA
0	2013	Middle	0	9	9	357.59	NA	NA	NA	NA	NA	NA
0	2013	Middle	0	5	6	357.59	NA	NA	NA	NA	NA	NA
0	2013	Middle	0	10	3	357.59	NA	NA	NA	NA	NA	NA
0	2013	Top	0	1	6	357.59	NA	NA	NA	NA	NA	NA
0	2013	Top	0	2	6	357.59	NA	NA	NA	NA	NA	NA
0	2013	Low	0	1	1	357.59	NA	NA	NA	NA	NA	NA
0	2013	Top	0	1	5	357.59	NA	NA	NA	NA	NA	NA
0	2013	Top	0	2	1	357.59	NA	NA	NA	NA	NA	NA
0	2013	Top	0	5	10	357.59	NA	NA	NA	NA	NA	NA
0	2013	Top	0	6	7	357.59	NA	NA	NA	NA	NA	NA
0	2013	Top	0	7	3	357.59	NA	NA	NA	NA	NA	NA
0	2013	Middle	0	1	2	357.59	NA	NA	NA	NA	NA	NA
0	2013	Middle	0	2	4	357.59	NA	NA	NA	NA	NA	NA
0	2013	Middle	0	3	10	357.59	NA	NA	NA	NA	NA	NA
0	2013	Middle	0	6	10	357.59	NA	NA	NA	NA	NA	NA
0	2013	Middle	0	7	13	357.59	NA	NA	NA	NA	NA	NA
0	2013	Middle	0	10	11	357.59	NA	NA	NA	NA	NA	NA
0	2013	Middle	0	11	3	357.59	NA	NA	NA	NA	NA	NA
0	2013	Middle	0	12	8	357.59	NA	NA	NA	NA	NA	NA
0	2013	Middle	0	13	4	357.59	NA	NA	NA	NA	NA	NA
0	2013	Middle	0	1	3	357.59	NA	NA	NA	NA	NA	NA
0	2013	Middle	0	2	3	357.59	NA	NA	NA	NA	NA	NA
0	2013	Middle	0	5	2	357.59	NA	NA	NA	NA	NA	NA
0	2013	Middle	0	6	20	357.59	NA	NA	NA	NA	NA	NA
0	2013	Middle	0	7	17	357.59	NA	NA	NA	NA	NA	NA
0	2013	Middle	0	9	2	357.59	NA	NA	NA	NA	NA	NA
0	2013	Middle	0	10	9	357.59	NA	NA	NA	NA	NA	NA
0	2013	Middle	0	11	11	357.59	NA	NA	NA	NA	NA	NA
0	2013	Low	0	1	2	357.59	NA	NA	NA	NA	NA	NA
0	2013	Low	0	2	6	357.59	NA	NA	NA	NA	NA	NA
0	2013	Low	0	3	9	357.59	NA	NA	NA	NA	NA	NA
0	2013	Low	0	6	9	357.59	NA	NA	NA	NA	NA	NA
0	2013	Low	0	7	10	357.59	NA	NA	NA	NA	NA	NA
0	2013	Low	0	8	10	357.59	NA	NA	NA	NA	NA	NA
0	2013	Low	0	10	14	357.59	NA	NA	NA	NA	NA	NA
0	2013	Low	0	11	8	357.59	NA	NA	NA	NA	NA	NA
0	2013	Low	0	2	6	357.59	NA	NA	NA	NA	NA	NA
0	2013	Low	0	3	2	357.59	NA	NA	NA	NA	NA	NA
0	2013	Low	0	4	11	357.59	NA	NA	NA	NA	NA	NA
0	2013	Low	0	7	12	357.59	NA	NA	NA	NA	NA	NA
0	2013	Low	0	8	3	357.59	NA	NA	NA	NA	NA	NA
0	2013	Low	0	9	12	357.59	NA	NA	NA	NA	NA	NA
0	2013	Low	0	11	12	357.59	NA	NA	NA	NA	NA	NA
0	2013	Low	0	12	10	357.59	NA	NA	NA	NA	NA	NA
0	2013	Top	0	3	9	357.59	NA	NA	NA	NA	NA	NA
0	2013	Top	0	4	4	357.59	NA	NA	NA	NA	NA	NA
0	2013	Top	0	4	6	357.59	NA	NA	NA	NA	NA	NA
0	2013	Middle	0	4	8	357.59	NA	NA	NA	NA	NA	NA
0	2013	Middle	0	5	11	357.59	NA	NA	NA	NA	NA	NA
0	2013	Middle	0	9	7	357.59	NA	NA	NA	NA	NA	NA
0	2013	Middle	0	8	8	357.59	NA	NA	NA	NA	NA	NA
0	2013	Middle	0	4	7	357.59	NA	NA	NA	NA	NA	NA
0	2013	Middle	0	8	14	357.59	NA	NA	NA	NA	NA	NA
0	2013	Low	0	6	7	357.59	NA	NA	NA	NA	NA	NA
0	2013	Low	0	4	5	357.59	NA	NA	NA	NA	NA	NA
0	2013	Low	0	9	11	357.59	NA	NA	NA	NA	NA	NA
0	2013	Top	0	3	11	357.59	NA	NA	NA	NA	NA	NA
0	2013	Low	0	5	12	357.59	NA	NA	NA	NA	NA	NA
0	2013	Low	0	5	4	357.59	NA	NA	NA	NA	NA	NA
0	2013	Low	0	10	5	357.59	NA	NA	NA	NA	NA	NA
0	2013	Middle	0	3	10	357.59	NA	NA	NA	NA	NA	NA
0	2013	Middle	50	1	6	357.59	NA	NA	NA	NA	NA	NA
0	2013	Middle	50	3	6	357.59	NA	NA	NA	NA	NA	NA
0	2013	Middle	50	5	5	357.59	NA	NA	NA	NA	NA	NA
0	2013	Middle	50	7	5	357.59	NA	NA	NA	NA	NA	NA
0	2013	Low	50	1	7	357.59	NA	NA	NA	NA	NA	NA
0	2013	Low	50	3	10	357.59	NA	NA	NA	NA	NA	NA
0	2013	Low	50	5	7	357.59	NA	NA	NA	NA	NA	NA
0	2013	Low	50	7	12	357.59	NA	NA	NA	NA	NA	NA
0	2013	Low	50	9	15	357.59	NA	NA	NA	NA	NA	NA
0	2013	Low	50	1	3	357.59	NA	NA	NA	NA	NA	NA
0	2013	Top	50	1	1	357.59	NA	NA	NA	NA	NA	NA
0	2013	Top	50	3	6	357.59	NA	NA	NA	NA	NA	NA
0	2013	Top	50	5	6	357.59	NA	NA	NA	NA	NA	NA
0	2013	Top	50	7	4	357.59	NA	NA	NA	NA	NA	NA
0	2013	Top	50	1	3	357.59	NA	NA	NA	NA	NA	NA
0	2013	Top	50	3	6	357.59	NA	NA	NA	NA	NA	NA
0	2013	Top	50	6	5	357.59	NA	NA	NA	NA	NA	NA
0	2013	Top	50	8	10	357.59	NA	NA	NA	NA	NA	NA
0	2013	Middle	50	1	9	357.59	NA	NA	NA	NA	NA	NA
0	2013	Middle	50	3	10	357.59	NA	NA	NA	NA	NA	NA
0	2013	Middle	50	5	14	357.59	NA	NA	NA	NA	NA	NA
0	2013	Middle	50	7	5	357.59	NA	NA	NA	NA	NA	NA
0	2013	Low	50	9	21	357.59	NA	NA	NA	NA	NA	NA
0	2013	Low	50	3	10	357.59	NA	NA	NA	NA	NA	NA
0	2013	Low	50	5	18	357.59	NA	NA	NA	NA	NA	NA
0	2013	Low	50	7	18	357.59	NA	NA	NA	NA	NA	NA
0	2013	Low	50	3	4	357.59	NA	NA	NA	NA	NA	NA
0	2013	Low	50	9	6	357.59	NA	NA	NA	NA	NA	NA
0	2013	Low	50	11	9	357.59	NA	NA	NA	NA	NA	NA
0	2013	Middle	50	3	8	357.59	NA	NA	NA	NA	NA	NA
0	2013	Low	50	9	7	357.59	NA	NA	NA	NA	NA	NA
0	2013	Top	50	4	3	357.59	NA	NA	NA	NA	NA	NA
0	2013	Top	50	6	5	357.59	NA	NA	NA	NA	NA	NA
0	2013	Middle	50	10	6	357.59	NA	NA	NA	NA	NA	NA
0	2013	Low	50	1	3	357.59	NA	NA	NA	NA	NA	NA
0	2013	Middle	50	1	8	357.59	NA	NA	NA	NA	NA	NA
0	2013	Top	50	2	3	357.59	NA	NA	NA	NA	NA	NA
0	2013	Top	50	4	2	357.59	NA	NA	NA	NA	NA	NA
0	2013	Top	50	6	2	357.59	NA	NA	NA	NA	NA	NA
0	2013	Middle	50	1	7	357.59	NA	NA	NA	NA	NA	NA
0	2013	Low	50	3	7	357.59	NA	NA	NA	NA	NA	NA
0	2013	Middle	50	3	4	357.59	NA	NA	NA	NA	NA	NA
0	2013	Low	50	5	9	357.59	NA	NA	NA	NA	NA	NA
0	2013	Low	50	7	6	357.59	NA	NA	NA	NA	NA	NA
0	2013	Low	50	7	6	357.59	NA	NA	NA	NA	NA	NA
0	2013	Top	50	2	4	357.59	NA	NA	NA	NA	NA	NA
0	2013	Top	50	8	3	357.59	NA	NA	NA	NA	NA	NA
0	2013	Top	50	10	5	357.59	NA	NA	NA	NA	NA	NA
0	2013	Top	50	8	2	357.59	NA	NA	NA	NA	NA	NA
0	2013	Middle	50	5	4	357.59	NA	NA	NA	NA	NA	NA
0	2013	Middle	50	7	6	357.59	NA	NA	NA	NA	NA	NA
0	2013	Middle	50	6	3	357.59	NA	NA	NA	NA	NA	NA
0	2013	Middle	50	8	2	357.59	NA	NA	NA	NA	NA	NA
0	2013	Low	50	5	7	357.59	NA	NA	NA	NA	NA	NA
0	2013	Low	50	1	4	357.59	NA	NA	NA	NA	NA	NA
0	2013	Top	25	9	15	334.90	NA	NA	NA	NA	NA	NA
0	2013	Top	25	4	13	334.90	NA	NA	NA	NA	NA	NA
0	2013	Middle	25	1	6	334.90	NA	NA	NA	NA	NA	NA
0	2013	Middle	25	6	7	334.90	NA	NA	NA	NA	NA	NA
0	2013	Middle	25	5	2	334.90	NA	NA	NA	NA	NA	NA
0	2013	Top	25	5	2	334.90	NA	NA	NA	NA	NA	NA
0	2013	Middle	25	10	13	334.90	NA	NA	NA	NA	NA	NA
0	2013	Middle	25	16	5	334.90	NA	NA	NA	NA	NA	NA
0	2013	Low	25	7	4	334.90	NA	NA	NA	NA	NA	NA
0	2013	Middle	25	6	5	334.90	NA	NA	NA	NA	NA	NA
0	2013	Low	25	1	1	334.90	NA	NA	NA	NA	NA	NA
0	2013	Top	25	8	7	334.90	NA	NA	NA	NA	NA	NA
0	2013	Middle	25	13	19	334.90	NA	NA	NA	NA	NA	NA
0	2013	Top	25	2	16	334.90	NA	NA	NA	NA	NA	NA
0	2013	Low	25	3	3	334.90	NA	NA	NA	NA	NA	NA
0	2013	Low	25	4	7	334.90	NA	NA	NA	NA	NA	NA
0	2013	Low	25	5	7	334.90	NA	NA	NA	NA	NA	NA
0	2013	Middle	25	3	3	334.90	NA	NA	NA	NA	NA	NA
0	2013	Low	25	9	6	334.90	NA	NA	NA	NA	NA	NA
0	2013	Top	25	2	4	334.90	NA	NA	NA	NA	NA	NA
0	2013	Middle	25	9	9	334.90	NA	NA	NA	NA	NA	NA
0	2013	Low	25	3	2	334.90	NA	NA	NA	NA	NA	NA
0	2013	Low	25	8	5	334.90	NA	NA	NA	NA	NA	NA
0	2013	Top	25	6	5	334.90	NA	NA	NA	NA	NA	NA
0	2013	Low	25	11	6	334.90	NA	NA	NA	NA	NA	NA
0	2013	Middle	25	4	9	334.90	NA	NA	NA	NA	NA	NA
0	2013	Middle	25	5	5	334.90	NA	NA	NA	NA	NA	NA
0	2013	Low	25	4	2	334.90	NA	NA	NA	NA	NA	NA
0	2013	Middle	25	14	15	334.90	NA	NA	NA	NA	NA	NA
0	2013	Low	25	9	9	334.90	NA	NA	NA	NA	NA	NA
0	2013	Top	25	7	10	334.90	NA	NA	NA	NA	NA	NA
0	2013	Low	25	8	8	334.90	NA	NA	NA	NA	NA	NA
0	2013	Low	25	12	17	334.90	NA	NA	NA	NA	NA	NA
0	2013	Low	25	7	7	334.90	NA	NA	NA	NA	NA	NA
0	2013	Top	25	1	6	334.90	NA	NA	NA	NA	NA	NA
0	2013	Top	25	3	8	334.90	NA	NA	NA	NA	NA	NA
0	2013	Top	25	5	7	334.90	NA	NA	NA	NA	NA	NA
0	2013	Top	25	10	6	334.90	NA	NA	NA	NA	NA	NA
0	2013	Top	25	6	11	334.90	NA	NA	NA	NA	NA	NA
0	2013	Middle	25	11	12	334.90	NA	NA	NA	NA	NA	NA
0	2013	Middle	25	2	4	334.90	NA	NA	NA	NA	NA	NA
0	2013	Middle	25	1	1	334.90	NA	NA	NA	NA	NA	NA
0	2013	Middle	25	2	5	334.90	NA	NA	NA	NA	NA	NA
0	2013	Top	25	1	7	334.90	NA	NA	NA	NA	NA	NA
0	2013	Middle	25	7	6	334.90	NA	NA	NA	NA	NA	NA
0	2013	Middle	50	3	2	334.90	NA	NA	NA	NA	NA	NA
0	2013	Middle	50	5	2	334.90	NA	NA	NA	NA	NA	NA
0	2013	Middle	50	7	13	334.90	NA	NA	NA	NA	NA	NA
0	2013	Middle	50	9	9	334.90	NA	NA	NA	NA	NA	NA
0	2013	Middle	50	11	12	334.90	NA	NA	NA	NA	NA	NA
0	2013	Low	50	4	5	334.90	NA	NA	NA	NA	NA	NA
0	2013	Low	50	8	25	334.90	NA	NA	NA	NA	NA	NA
0	2013	Low	50	10	8	334.90	NA	NA	NA	NA	NA	NA
0	2013	Low	50	12	19	334.90	NA	NA	NA	NA	NA	NA
0	2013	Low	50	2	7	334.90	NA	NA	NA	NA	NA	NA
0	2013	Low	50	4	12	334.90	NA	NA	NA	NA	NA	NA
0	2013	Low	50	6	12	334.90	NA	NA	NA	NA	NA	NA
0	2013	Low	50	8	17	334.90	NA	NA	NA	NA	NA	NA
0	2013	Top	50	4	13	334.90	NA	NA	NA	NA	NA	NA
0	2013	Top	50	6	7	334.90	NA	NA	NA	NA	NA	NA
0	2013	Top	50	1	8	334.90	NA	NA	NA	NA	NA	NA
0	2013	Middle	50	1	9	334.90	NA	NA	NA	NA	NA	NA
0	2013	Middle	50	9	8	334.90	NA	NA	NA	NA	NA	NA
0	2013	Low	50	6	10	334.90	NA	NA	NA	NA	NA	NA
0	2013	Top	50	3	11	334.90	NA	NA	NA	NA	NA	NA
0	2013	Top	50	5	9	334.90	NA	NA	NA	NA	NA	NA
0	2013	Middle	50	3	9	334.90	NA	NA	NA	NA	NA	NA
0	2013	Top	50	8	13	334.90	NA	NA	NA	NA	NA	NA
0	2013	Top	50	10	14	334.90	NA	NA	NA	NA	NA	NA
0	2013	Top	50	2	2	334.90	NA	NA	NA	NA	NA	NA
0	2013	Middle	50	5	9	334.90	NA	NA	NA	NA	NA	NA
0	2013	Middle	50	7	13	334.90	NA	NA	NA	NA	NA	NA
0	2013	Top	50	7	6	334.90	NA	NA	NA	NA	NA	NA
0	2013	Low	0	8	8	334.90	NA	NA	NA	NA	NA	NA
0	2013	Low	0	1	1	334.90	NA	NA	NA	NA	NA	NA
0	2013	Low	0	3	1	334.90	NA	NA	NA	NA	NA	NA
0	2013	Low	0	4	1	334.90	NA	NA	NA	NA	NA	NA
0	2013	Middle	0	2	4	334.90	NA	NA	NA	NA	NA	NA
0	2013	Low	0	5	7	334.90	NA	NA	NA	NA	NA	NA
0	2013	Low	0	6	11	334.90	NA	NA	NA	NA	NA	NA
0	2013	Top	0	4	5	334.90	NA	NA	NA	NA	NA	NA
0	2013	Low	0	7	5	334.90	NA	NA	NA	NA	NA	NA
0	2013	Top	0	5	3	334.90	NA	NA	NA	NA	NA	NA
0	2013	Low	0	8	3	334.90	NA	NA	NA	NA	NA	NA
0	2013	Low	0	9	5	334.90	NA	NA	NA	NA	NA	NA
0	2013	Middle	0	6	7	334.90	NA	NA	NA	NA	NA	NA
0	2013	Middle	0	3	6	334.90	NA	NA	NA	NA	NA	NA
0	2013	Middle	0	7	7	334.90	NA	NA	NA	NA	NA	NA
0	2013	Low	0	10	16	334.90	NA	NA	NA	NA	NA	NA
0	2013	Top	0	3	4	334.90	NA	NA	NA	NA	NA	NA
0	2013	Top	0	1	5	334.90	NA	NA	NA	NA	NA	NA
0	2013	Top	0	2	8	334.90	NA	NA	NA	NA	NA	NA
0	2013	Top	0	3	4	334.90	NA	NA	NA	NA	NA	NA
0	2013	Top	0	6	2	334.90	NA	NA	NA	NA	NA	NA
0	2013	Top	0	7	8	334.90	NA	NA	NA	NA	NA	NA
0	2013	Top	0	8	7	334.90	NA	NA	NA	NA	NA	NA
0	2013	Top	0	1	5	334.90	NA	NA	NA	NA	NA	NA
0	2013	Top	0	2	3	334.90	NA	NA	NA	NA	NA	NA
0	2013	Top	0	4	3	334.90	NA	NA	NA	NA	NA	NA
0	2013	Top	0	5	4	334.90	NA	NA	NA	NA	NA	NA
0	2013	Top	0	6	8	334.90	NA	NA	NA	NA	NA	NA
0	2013	Middle	0	1	9	334.90	NA	NA	NA	NA	NA	NA
0	2013	Middle	0	4	12	334.90	NA	NA	NA	NA	NA	NA
0	2013	Middle	0	5	12	334.90	NA	NA	NA	NA	NA	NA
0	2013	Middle	0	6	13	334.90	NA	NA	NA	NA	NA	NA
0	2013	Middle	0	7	10	334.90	NA	NA	NA	NA	NA	NA
0	2013	Middle	0	8	8	334.90	NA	NA	NA	NA	NA	NA
0	2013	Middle	0	1	6	334.90	NA	NA	NA	NA	NA	NA
0	2013	Middle	0	2	6	334.90	NA	NA	NA	NA	NA	NA
0	2013	Middle	0	3	11	334.90	NA	NA	NA	NA	NA	NA
0	2013	Middle	0	4	7	334.90	NA	NA	NA	NA	NA	NA
0	2013	Middle	0	5	6	334.90	NA	NA	NA	NA	NA	NA
0	2013	Middle	0	8	7	334.90	NA	NA	NA	NA	NA	NA
0	2013	Middle	0	9	4	334.90	NA	NA	NA	NA	NA	NA
0	2013	Low	0	1	7	334.90	NA	NA	NA	NA	NA	NA
0	2013	Low	0	2	8	334.90	NA	NA	NA	NA	NA	NA
0	2013	Low	0	3	9	334.90	NA	NA	NA	NA	NA	NA
0	2013	Low	0	4	3	334.90	NA	NA	NA	NA	NA	NA
0	2013	Low	0	5	11	334.90	NA	NA	NA	NA	NA	NA
0	2013	Low	0	6	3	334.90	NA	NA	NA	NA	NA	NA
0	2013	Low	0	7	3	334.90	NA	NA	NA	NA	NA	NA
0	2013	Middle	50	2	7	334.90	NA	NA	NA	NA	NA	NA
0	2013	Middle	50	4	4	334.90	NA	NA	NA	NA	NA	NA
0	2013	Low	50	1	3	334.90	NA	NA	NA	NA	NA	NA
0	2013	Low	50	3	9	334.90	NA	NA	NA	NA	NA	NA
0	2013	Low	50	5	6	334.90	NA	NA	NA	NA	NA	NA
0	2013	Low	50	7	9	334.90	NA	NA	NA	NA	NA	NA
0	2013	Low	50	2	2	334.90	NA	NA	NA	NA	NA	NA
0	2013	Low	50	4	14	334.90	NA	NA	NA	NA	NA	NA
0	2013	Low	50	10	15	334.90	NA	NA	NA	NA	NA	NA
0	2013	Low	50	12	16	334.90	NA	NA	NA	NA	NA	NA
0	2013	Middle	50	8	9	334.90	NA	NA	NA	NA	NA	NA
0	2013	Low	50	8	16	334.90	NA	NA	NA	NA	NA	NA
0	2013	Top	50	1	7	334.90	NA	NA	NA	NA	NA	NA
0	2013	Top	50	3	7	334.90	NA	NA	NA	NA	NA	NA
0	2013	Middle	50	6	15	334.90	NA	NA	NA	NA	NA	NA
0	2013	Top	50	5	10	334.90	NA	NA	NA	NA	NA	NA
0	2013	Top	50	3	12	334.90	NA	NA	NA	NA	NA	NA
0	2013	Top	50	5	12	334.90	NA	NA	NA	NA	NA	NA
0	2013	Top	50	7	7	334.90	NA	NA	NA	NA	NA	NA
0	2013	Middle	50	2	4	334.90	NA	NA	NA	NA	NA	NA
0	2013	Middle	50	4	14	334.90	NA	NA	NA	NA	NA	NA
0	2013	Middle	50	6	15	334.90	NA	NA	NA	NA	NA	NA
0	2013	Middle	50	8	15	334.90	NA	NA	NA	NA	NA	NA
0	2013	Middle	50	10	7	334.90	NA	NA	NA	NA	NA	NA
0	2013	Top	50	7	8	334.90	NA	NA	NA	NA	NA	NA
0	2013	Low	50	6	3	334.90	NA	NA	NA	NA	NA	NA
0	2013	Top	50	1	11	334.90	NA	NA	NA	NA	NA	NA
0	2013	Top	25	1	3	334.90	NA	NA	NA	NA	NA	NA
0	2013	Top	25	2	3	334.90	NA	NA	NA	NA	NA	NA
0	2013	Top	25	3	4	334.90	NA	NA	NA	NA	NA	NA
0	2013	Middle	25	5	3	334.90	NA	NA	NA	NA	NA	NA
0	2013	Top	25	5	7	334.90	NA	NA	NA	NA	NA	NA
0	2013	Top	25	6	6	334.90	NA	NA	NA	NA	NA	NA
0	2013	Top	25	7	7	334.90	NA	NA	NA	NA	NA	NA
0	2013	Middle	25	1	3	334.90	NA	NA	NA	NA	NA	NA
0	2013	Top	25	4	5	334.90	NA	NA	NA	NA	NA	NA
0	2013	Top	25	6	8	334.90	NA	NA	NA	NA	NA	NA
0	2013	Middle	25	7	10	334.90	NA	NA	NA	NA	NA	NA
0	2013	Top	25	10	5	334.90	NA	NA	NA	NA	NA	NA
0	2013	Top	25	11	7	334.90	NA	NA	NA	NA	NA	NA
0	2013	Middle	25	1	7	334.90	NA	NA	NA	NA	NA	NA
0	2013	Low	25	5	7	334.90	NA	NA	NA	NA	NA	NA
0	2013	Middle	25	2	2	334.90	NA	NA	NA	NA	NA	NA
0	2013	Middle	25	3	4	334.90	NA	NA	NA	NA	NA	NA
0	2013	Low	25	1	12	334.90	NA	NA	NA	NA	NA	NA
0	2013	Middle	25	2	8	334.90	NA	NA	NA	NA	NA	NA
0	2013	Low	25	6	9	334.90	NA	NA	NA	NA	NA	NA
0	2013	Middle	25	8	4	334.90	NA	NA	NA	NA	NA	NA
0	2013	Low	25	1	8	334.90	NA	NA	NA	NA	NA	NA
0	2013	Low	25	2	6	334.90	NA	NA	NA	NA	NA	NA
0	2013	Low	25	3	11	334.90	NA	NA	NA	NA	NA	NA
0	2013	Low	25	2	8	334.90	NA	NA	NA	NA	NA	NA
0	2013	Top	25	3	4	334.90	NA	NA	NA	NA	NA	NA
0	2013	Top	25	7	6	334.90	NA	NA	NA	NA	NA	NA
0	2013	Top	25	8	7	334.90	NA	NA	NA	NA	NA	NA
0	2013	Low	25	6	11	334.90	NA	NA	NA	NA	NA	NA
0	2013	Middle	25	6	6	334.90	NA	NA	NA	NA	NA	NA
0	2013	Middle	25	7	6	334.90	NA	NA	NA	NA	NA	NA
0	2013	Middle	25	3	5	334.90	NA	NA	NA	NA	NA	NA
0	2013	Middle	25	5	14	334.90	NA	NA	NA	NA	NA	NA
0	2013	Low	25	7	11	334.90	NA	NA	NA	NA	NA	NA
0	2013	Low	25	3	12	334.90	NA	NA	NA	NA	NA	NA
0	2013	Low	25	5	13	334.90	NA	NA	NA	NA	NA	NA
0	2013	Top	25	2	4	334.90	NA	NA	NA	NA	NA	NA
0	2013	Low	25	1	2	334.90	NA	NA	NA	NA	NA	NA
0	2013	Low	25	2	13	334.90	NA	NA	NA	NA	NA	NA
0	2013	Low	25	6	18	334.90	NA	NA	NA	NA	NA	NA
0	2013	Low	25	7	21	334.90	NA	NA	NA	NA	NA	NA
0	2013	Low	25	9	12	334.90	NA	NA	NA	NA	NA	NA
0	2013	Top	25	1	2	334.90	NA	NA	NA	NA	NA	NA
0	2013	Top	25	2	9	334.90	NA	NA	NA	NA	NA	NA
0	2013	Top	25	3	8	334.90	NA	NA	NA	NA	NA	NA
0	2013	Top	25	4	4	334.90	NA	NA	NA	NA	NA	NA
0	2013	Top	25	1	2	334.90	NA	NA	NA	NA	NA	NA
0	2013	Top	25	2	9	334.90	NA	NA	NA	NA	NA	NA
0	2013	Top	25	3	11	334.90	NA	NA	NA	NA	NA	NA
0	2013	Top	25	5	6	334.90	NA	NA	NA	NA	NA	NA
0	2013	Top	25	6	19	334.90	NA	NA	NA	NA	NA	NA
0	2013	Top	25	7	15	334.90	NA	NA	NA	NA	NA	NA
0	2013	Top	25	9	3	334.90	NA	NA	NA	NA	NA	NA
0	2013	Top	25	10	8	334.90	NA	NA	NA	NA	NA	NA
0	2013	Middle	25	1	5	334.90	NA	NA	NA	NA	NA	NA
0	2013	Middle	25	2	8	334.90	NA	NA	NA	NA	NA	NA
0	2013	Middle	25	4	8	334.90	NA	NA	NA	NA	NA	NA
0	2013	Middle	25	5	3	334.90	NA	NA	NA	NA	NA	NA
0	2013	Middle	25	6	7	334.90	NA	NA	NA	NA	NA	NA
0	2013	Middle	25	8	8	334.90	NA	NA	NA	NA	NA	NA
0	2013	Middle	25	9	11	334.90	NA	NA	NA	NA	NA	NA
0	2013	Middle	25	1	4	334.90	NA	NA	NA	NA	NA	NA
0	2013	Middle	25	2	4	334.90	NA	NA	NA	NA	NA	NA
0	2013	Middle	25	3	5	334.90	NA	NA	NA	NA	NA	NA
0	2013	Middle	25	5	7	334.90	NA	NA	NA	NA	NA	NA
0	2013	Middle	25	6	6	334.90	NA	NA	NA	NA	NA	NA
0	2013	Middle	25	9	17	334.90	NA	NA	NA	NA	NA	NA
0	2013	Middle	25	10	6	334.90	NA	NA	NA	NA	NA	NA
0	2013	Low	25	1	10	334.90	NA	NA	NA	NA	NA	NA
0	2013	Low	25	3	9	334.90	NA	NA	NA	NA	NA	NA
0	2013	Low	25	4	6	334.90	NA	NA	NA	NA	NA	NA
0	2013	Low	25	5	14	334.90	NA	NA	NA	NA	NA	NA
0	2013	Low	25	7	9	334.90	NA	NA	NA	NA	NA	NA
0	2013	Low	25	3	16	334.90	NA	NA	NA	NA	NA	NA
0	2013	Low	25	5	16	334.90	NA	NA	NA	NA	NA	NA
0	2013	Low	25	10	5	334.90	NA	NA	NA	NA	NA	NA
0	2013	Low	25	11	17	334.90	NA	NA	NA	NA	NA	NA
0	2013	Top	0	4	8	334.90	NA	NA	NA	NA	NA	NA
0	2013	Top	0	5	1	334.90	NA	NA	NA	NA	NA	NA
0	2013	Top	0	2	2	334.90	NA	NA	NA	NA	NA	NA
0	2013	Middle	0	8	1	334.90	NA	NA	NA	NA	NA	NA
0	2013	Top	0	2	9	334.90	NA	NA	NA	NA	NA	NA
0	2013	Top	0	3	9	334.90	NA	NA	NA	NA	NA	NA
0	2013	Top	0	7	2	334.90	NA	NA	NA	NA	NA	NA
0	2013	Middle	0	12	8	334.90	NA	NA	NA	NA	NA	NA
0	2013	Low	0	2	7	334.90	NA	NA	NA	NA	NA	NA
0	2013	Top	0	8	3	334.90	NA	NA	NA	NA	NA	NA
0	2013	Top	0	9	7	334.90	NA	NA	NA	NA	NA	NA
0	2013	Top	0	4	2	334.90	NA	NA	NA	NA	NA	NA
0	2013	Top	0	5	2	334.90	NA	NA	NA	NA	NA	NA
0	2013	Top	0	6	2	334.90	NA	NA	NA	NA	NA	NA
0	2013	Top	0	7	2	334.90	NA	NA	NA	NA	NA	NA
0	2013	Middle	0	2	4	334.90	NA	NA	NA	NA	NA	NA
0	2013	Middle	0	3	2	334.90	NA	NA	NA	NA	NA	NA
0	2013	Middle	0	4	5	334.90	NA	NA	NA	NA	NA	NA
0	2013	Middle	0	5	6	334.90	NA	NA	NA	NA	NA	NA
0	2013	Middle	0	6	2	334.90	NA	NA	NA	NA	NA	NA
0	2013	Middle	0	7	6	334.90	NA	NA	NA	NA	NA	NA
0	2013	Middle	0	2	6	334.90	NA	NA	NA	NA	NA	NA
0	2013	Middle	0	3	8	334.90	NA	NA	NA	NA	NA	NA
0	2013	Middle	0	4	12	334.90	NA	NA	NA	NA	NA	NA
0	2013	Middle	0	5	14	334.90	NA	NA	NA	NA	NA	NA
0	2013	Middle	0	6	11	334.90	NA	NA	NA	NA	NA	NA
0	2013	Middle	0	7	5	334.90	NA	NA	NA	NA	NA	NA
0	2013	Middle	0	8	8	334.90	NA	NA	NA	NA	NA	NA
0	2013	Middle	0	9	9	334.90	NA	NA	NA	NA	NA	NA
0	2013	Middle	0	10	3	334.90	NA	NA	NA	NA	NA	NA
0	2013	Middle	0	11	7	334.90	NA	NA	NA	NA	NA	NA
0	2013	Low	0	2	4	334.90	NA	NA	NA	NA	NA	NA
0	2013	Low	0	3	1	334.90	NA	NA	NA	NA	NA	NA
0	2013	Low	0	4	2	334.90	NA	NA	NA	NA	NA	NA
0	2013	Low	0	6	4	334.90	NA	NA	NA	NA	NA	NA
0	2013	Low	0	7	7	334.90	NA	NA	NA	NA	NA	NA
0	2013	Low	0	8	6	334.90	NA	NA	NA	NA	NA	NA
0	2013	Low	0	9	12	334.90	NA	NA	NA	NA	NA	NA
0	2013	Low	0	10	12	334.90	NA	NA	NA	NA	NA	NA
0	2013	Low	0	11	5	334.90	NA	NA	NA	NA	NA	NA
0	2013	Low	0	1	7	334.90	NA	NA	NA	NA	NA	NA
0	2013	Low	0	4	10	334.90	NA	NA	NA	NA	NA	NA
0	2013	Low	0	5	14	334.90	NA	NA	NA	NA	NA	NA
0	2013	Low	0	6	17	334.90	NA	NA	NA	NA	NA	NA
0	2013	Low	0	7	16	334.90	NA	NA	NA	NA	NA	NA
0	2013	Low	0	8	15	334.90	NA	NA	NA	NA	NA	NA
0	2013	Low	0	9	4	334.90	NA	NA	NA	NA	NA	NA
0	2013	Top	0	3	2	334.90	NA	NA	NA	NA	NA	NA
0	2013	Middle	0	9	7	334.90	NA	NA	NA	NA	NA	NA
0	2013	Low	0	1	5	334.90	NA	NA	NA	NA	NA	NA
0	2013	Top	0	1	4	334.90	NA	NA	NA	NA	NA	NA
0	2013	Low	0	3	9	334.90	NA	NA	NA	NA	NA	NA
0	2013	Top	0	1	6	334.90	NA	NA	NA	NA	NA	NA
0	2013	Top	0	4	4	334.90	NA	NA	NA	NA	NA	NA
0	2013	Top	0	1	5	334.90	NA	NA	NA	NA	NA	NA
0	2013	Top	0	3	11	334.90	NA	NA	NA	NA	NA	NA
0	2013	Top	0	4	6	334.90	NA	NA	NA	NA	NA	NA
0	2013	Top	0	5	10	334.90	NA	NA	NA	NA	NA	NA
0	2013	Top	0	6	7	334.90	NA	NA	NA	NA	NA	NA
0	2013	Top	0	7	3	334.90	NA	NA	NA	NA	NA	NA
0	2013	Middle	0	1	2	334.90	NA	NA	NA	NA	NA	NA
0	2013	Middle	0	2	4	334.90	NA	NA	NA	NA	NA	NA
0	2013	Middle	0	5	11	334.90	NA	NA	NA	NA	NA	NA
0	2013	Middle	0	6	10	334.90	NA	NA	NA	NA	NA	NA
0	2013	Middle	0	8	14	334.90	NA	NA	NA	NA	NA	NA
0	2013	Middle	0	9	7	334.90	NA	NA	NA	NA	NA	NA
0	2013	Middle	0	10	11	334.90	NA	NA	NA	NA	NA	NA
0	2013	Low	0	7	10	334.90	NA	NA	NA	NA	NA	NA
0	2013	Low	0	8	10	334.90	NA	NA	NA	NA	NA	NA
0	2013	Low	0	9	11	334.90	NA	NA	NA	NA	NA	NA
0	2013	Low	0	10	14	334.90	NA	NA	NA	NA	NA	NA
0	2013	Low	0	11	8	334.90	NA	NA	NA	NA	NA	NA
0	2013	Low	0	1	1	334.90	NA	NA	NA	NA	NA	NA
0	2013	Low	0	2	6	334.90	NA	NA	NA	NA	NA	NA
0	2013	Low	0	3	2	334.90	NA	NA	NA	NA	NA	NA
0	2013	Low	0	6	7	334.90	NA	NA	NA	NA	NA	NA
0	2013	Low	0	7	12	334.90	NA	NA	NA	NA	NA	NA
0	2013	Low	0	8	3	334.90	NA	NA	NA	NA	NA	NA
0	2013	Low	0	9	12	334.90	NA	NA	NA	NA	NA	NA
0	2013	Low	0	10	5	334.90	NA	NA	NA	NA	NA	NA
0	2013	Low	0	11	12	334.90	NA	NA	NA	NA	NA	NA
0	2013	Low	0	12	10	334.90	NA	NA	NA	NA	NA	NA
0	2013	Low	0	3	9	334.90	NA	NA	NA	NA	NA	NA
0	2013	Low	0	4	5	334.90	NA	NA	NA	NA	NA	NA
0	2013	Top	0	3	9	334.90	NA	NA	NA	NA	NA	NA
0	2013	Top	0	2	1	334.90	NA	NA	NA	NA	NA	NA
0	2013	Low	0	4	11	334.90	NA	NA	NA	NA	NA	NA
0	2013	Low	0	5	4	334.90	NA	NA	NA	NA	NA	NA
0	2013	Middle	0	7	13	334.90	NA	NA	NA	NA	NA	NA
0	2013	Middle	0	4	8	334.90	NA	NA	NA	NA	NA	NA
0	2013	Middle	0	3	10	334.90	NA	NA	NA	NA	NA	NA
0	2013	Middle	0	11	3	334.90	NA	NA	NA	NA	NA	NA
0	2013	Middle	0	12	8	334.90	NA	NA	NA	NA	NA	NA
0	2013	Middle	0	13	4	334.90	NA	NA	NA	NA	NA	NA
0	2013	Middle	0	1	3	334.90	NA	NA	NA	NA	NA	NA
0	2013	Middle	0	4	7	334.90	NA	NA	NA	NA	NA	NA
0	2013	Middle	0	5	2	334.90	NA	NA	NA	NA	NA	NA
0	2013	Middle	0	6	20	334.90	NA	NA	NA	NA	NA	NA
0	2013	Middle	0	7	17	334.90	NA	NA	NA	NA	NA	NA
0	2013	Middle	0	8	8	334.90	NA	NA	NA	NA	NA	NA
0	2013	Middle	0	9	2	334.90	NA	NA	NA	NA	NA	NA
0	2013	Middle	0	10	9	334.90	NA	NA	NA	NA	NA	NA
0	2013	Middle	0	11	11	334.90	NA	NA	NA	NA	NA	NA
0	2013	Low	0	1	2	334.90	NA	NA	NA	NA	NA	NA
0	2013	Low	0	2	6	334.90	NA	NA	NA	NA	NA	NA
0	2013	Low	0	5	12	334.90	NA	NA	NA	NA	NA	NA
0	2013	Low	0	6	9	334.90	NA	NA	NA	NA	NA	NA
0	2013	Middle	0	2	3	334.90	NA	NA	NA	NA	NA	NA
0	2013	Top	0	2	6	334.90	NA	NA	NA	NA	NA	NA
0	2013	Middle	0	3	10	334.90	NA	NA	NA	NA	NA	NA
0	2013	Low	50	3	10	334.90	NA	NA	NA	NA	NA	NA
0	2013	Low	50	5	7	334.90	NA	NA	NA	NA	NA	NA
0	2013	Low	50	7	12	334.90	NA	NA	NA	NA	NA	NA
0	2013	Low	50	3	10	334.90	NA	NA	NA	NA	NA	NA
0	2013	Low	50	5	18	334.90	NA	NA	NA	NA	NA	NA
0	2013	Top	50	3	6	334.90	NA	NA	NA	NA	NA	NA
0	2013	Middle	50	3	10	334.90	NA	NA	NA	NA	NA	NA
0	2013	Middle	50	3	6	334.90	NA	NA	NA	NA	NA	NA
0	2013	Low	50	1	3	334.90	NA	NA	NA	NA	NA	NA
0	2013	Low	50	9	21	334.90	NA	NA	NA	NA	NA	NA
0	2013	Top	50	1	1	334.90	NA	NA	NA	NA	NA	NA
0	2013	Low	50	7	18	334.90	NA	NA	NA	NA	NA	NA
0	2013	Middle	50	1	9	334.90	NA	NA	NA	NA	NA	NA
0	2013	Middle	50	1	6	334.90	NA	NA	NA	NA	NA	NA
0	2013	Low	50	9	15	334.90	NA	NA	NA	NA	NA	NA
0	2013	Top	50	5	6	334.90	NA	NA	NA	NA	NA	NA
0	2013	Top	50	7	4	334.90	NA	NA	NA	NA	NA	NA
0	2013	Top	50	1	3	334.90	NA	NA	NA	NA	NA	NA
0	2013	Top	50	3	6	334.90	NA	NA	NA	NA	NA	NA
0	2013	Top	50	6	5	334.90	NA	NA	NA	NA	NA	NA
0	2013	Top	50	8	10	334.90	NA	NA	NA	NA	NA	NA
0	2013	Middle	50	5	14	334.90	NA	NA	NA	NA	NA	NA
0	2013	Middle	50	7	5	334.90	NA	NA	NA	NA	NA	NA
0	2013	Middle	50	5	5	334.90	NA	NA	NA	NA	NA	NA
0	2013	Middle	50	7	5	334.90	NA	NA	NA	NA	NA	NA
0	2013	Low	50	1	7	334.90	NA	NA	NA	NA	NA	NA
0	2013	Top	50	2	4	334.90	NA	NA	NA	NA	NA	NA
0	2013	Top	50	4	3	334.90	NA	NA	NA	NA	NA	NA
0	2013	Top	50	6	5	334.90	NA	NA	NA	NA	NA	NA
0	2013	Top	50	8	3	334.90	NA	NA	NA	NA	NA	NA
0	2013	Top	50	2	3	334.90	NA	NA	NA	NA	NA	NA
0	2013	Top	50	4	2	334.90	NA	NA	NA	NA	NA	NA
0	2013	Top	50	6	2	334.90	NA	NA	NA	NA	NA	NA
0	2013	Top	50	8	2	334.90	NA	NA	NA	NA	NA	NA
0	2013	Middle	50	1	8	334.90	NA	NA	NA	NA	NA	NA
0	2013	Middle	50	3	8	334.90	NA	NA	NA	NA	NA	NA
0	2013	Middle	50	5	4	334.90	NA	NA	NA	NA	NA	NA
0	2013	Middle	50	7	6	334.90	NA	NA	NA	NA	NA	NA
0	2013	Middle	50	1	7	334.90	NA	NA	NA	NA	NA	NA
0	2013	Middle	50	3	4	334.90	NA	NA	NA	NA	NA	NA
0	2013	Middle	50	6	3	334.90	NA	NA	NA	NA	NA	NA
0	2013	Middle	50	10	6	334.90	NA	NA	NA	NA	NA	NA
0	2013	Low	50	1	3	334.90	NA	NA	NA	NA	NA	NA
0	2013	Low	50	3	7	334.90	NA	NA	NA	NA	NA	NA
0	2013	Low	50	5	7	334.90	NA	NA	NA	NA	NA	NA
0	2013	Low	50	7	6	334.90	NA	NA	NA	NA	NA	NA
0	2013	Low	50	9	7	334.90	NA	NA	NA	NA	NA	NA
0	2013	Low	50	1	4	334.90	NA	NA	NA	NA	NA	NA
0	2013	Low	50	3	4	334.90	NA	NA	NA	NA	NA	NA
0	2013	Low	50	5	9	334.90	NA	NA	NA	NA	NA	NA
0	2013	Low	50	7	6	334.90	NA	NA	NA	NA	NA	NA
0	2013	Low	50	9	6	334.90	NA	NA	NA	NA	NA	NA
0	2013	Top	50	10	5	334.90	NA	NA	NA	NA	NA	NA
0	2013	Low	50	11	9	334.90	NA	NA	NA	NA	NA	NA
0	2013	Middle	50	8	2	334.90	NA	NA	NA	NA	NA	NA
0	2013	Middle	25	9	8	367.28	NA	NA	NA	NA	NA	NA
0	2013	Middle	25	3	2	367.28	NA	NA	NA	NA	NA	NA
0	2013	Top	25	1	2	367.28	NA	NA	NA	NA	NA	NA
0	2013	Middle	25	2	3	367.28	NA	NA	NA	NA	NA	NA
0	2013	Middle	25	7	9	367.28	NA	NA	NA	NA	NA	NA
0	2013	Top	25	13	12	367.28	NA	NA	NA	NA	NA	NA
0	2013	Middle	25	6	6	367.28	NA	NA	NA	NA	NA	NA
0	2013	Top	25	8	5	367.28	NA	NA	NA	NA	NA	NA
0	2013	Top	25	4	2	367.28	NA	NA	NA	NA	NA	NA
0	2013	Top	25	4	5	367.28	NA	NA	NA	NA	NA	NA
0	2013	Top	25	12	13	367.28	NA	NA	NA	NA	NA	NA
0	2013	Top	25	7	3	367.28	NA	NA	NA	NA	NA	NA
0	2013	Middle	25	11	7	367.28	NA	NA	NA	NA	NA	NA
0	2013	Middle	25	1	1	367.28	NA	NA	NA	NA	NA	NA
0	2013	Middle	25	10	5	367.28	NA	NA	NA	NA	NA	NA
0	2013	Top	25	3	3	367.28	NA	NA	NA	NA	NA	NA
0	2013	Middle	25	8	14	367.28	NA	NA	NA	NA	NA	NA
0	2013	Low	25	1	3	367.28	NA	NA	NA	NA	NA	NA
0	2013	Low	25	2	1	367.28	NA	NA	NA	NA	NA	NA
0	2013	Low	25	4	1	367.28	NA	NA	NA	NA	NA	NA
0	2013	Low	25	6	5	367.28	NA	NA	NA	NA	NA	NA
0	2013	Low	25	8	5	367.28	NA	NA	NA	NA	NA	NA
0	2013	Low	25	9	6	367.28	NA	NA	NA	NA	NA	NA
0	2013	Low	25	10	4	367.28	NA	NA	NA	NA	NA	NA
0	2013	Low	25	12	7	367.28	NA	NA	NA	NA	NA	NA
0	2013	Low	25	13	4	367.28	NA	NA	NA	NA	NA	NA
0	2013	Low	25	1	2	367.28	NA	NA	NA	NA	NA	NA
0	2013	Low	25	2	5	367.28	NA	NA	NA	NA	NA	NA
0	2013	Low	25	3	1	367.28	NA	NA	NA	NA	NA	NA
0	2013	Low	25	5	4	367.28	NA	NA	NA	NA	NA	NA
0	2013	Low	25	6	4	367.28	NA	NA	NA	NA	NA	NA
0	2013	Low	25	7	8	367.28	NA	NA	NA	NA	NA	NA
0	2013	Low	25	9	7	367.28	NA	NA	NA	NA	NA	NA
0	2013	Low	25	10	6	367.28	NA	NA	NA	NA	NA	NA
0	2013	Low	25	11	7	367.28	NA	NA	NA	NA	NA	NA
0	2013	Top	25	7	6	367.28	NA	NA	NA	NA	NA	NA
0	2013	Top	25	9	6	367.28	NA	NA	NA	NA	NA	NA
0	2013	Top	25	11	6	367.28	NA	NA	NA	NA	NA	NA
0	2013	Middle	25	5	3	367.28	NA	NA	NA	NA	NA	NA
0	2013	Middle	25	6	5	367.28	NA	NA	NA	NA	NA	NA
0	2013	Middle	25	4	4	367.28	NA	NA	NA	NA	NA	NA
0	2013	Middle	25	12	4	367.28	NA	NA	NA	NA	NA	NA
0	2013	Middle	25	7	9	367.28	NA	NA	NA	NA	NA	NA
0	2013	Top	25	3	1	367.28	NA	NA	NA	NA	NA	NA
0	2013	Middle	25	3	1	367.28	NA	NA	NA	NA	NA	NA
0	2013	Top	25	5	1	367.28	NA	NA	NA	NA	NA	NA
0	2013	Top	25	6	5	367.28	NA	NA	NA	NA	NA	NA
0	2013	Top	0	8	5	367.28	NA	NA	NA	NA	NA	NA
0	2013	Top	0	9	2	367.28	NA	NA	NA	NA	NA	NA
0	2013	Low	0	11	2	367.28	NA	NA	NA	NA	NA	NA
0	2013	Middle	0	3	6	367.28	NA	NA	NA	NA	NA	NA
0	2013	Middle	0	5	1	367.28	NA	NA	NA	NA	NA	NA
0	2013	Middle	0	6	5	367.28	NA	NA	NA	NA	NA	NA
0	2013	Middle	0	8	1	367.28	NA	NA	NA	NA	NA	NA
0	2013	Middle	0	9	7	367.28	NA	NA	NA	NA	NA	NA
0	2013	Middle	0	1	12	367.28	NA	NA	NA	NA	NA	NA
0	2013	Middle	0	2	12	367.28	NA	NA	NA	NA	NA	NA
0	2013	Top	0	8	3	367.28	NA	NA	NA	NA	NA	NA
0	2013	Top	0	9	11	367.28	NA	NA	NA	NA	NA	NA
0	2013	Top	0	2	3	367.28	NA	NA	NA	NA	NA	NA
0	2013	Top	0	4	6	367.28	NA	NA	NA	NA	NA	NA
0	2013	Top	0	6	7	367.28	NA	NA	NA	NA	NA	NA
0	2013	Top	0	10	7	367.28	NA	NA	NA	NA	NA	NA
0	2013	Middle	0	2	6	367.28	NA	NA	NA	NA	NA	NA
0	2013	Low	0	13	11	367.28	NA	NA	NA	NA	NA	NA
0	2013	Middle	0	7	7	367.28	NA	NA	NA	NA	NA	NA
0	2013	Middle	0	10	10	367.28	NA	NA	NA	NA	NA	NA
0	2013	Middle	0	3	7	367.28	NA	NA	NA	NA	NA	NA
0	2013	Middle	0	8	6	367.28	NA	NA	NA	NA	NA	NA
0	2013	Middle	0	4	13	367.28	NA	NA	NA	NA	NA	NA
0	2013	Top	0	6	14	367.28	NA	NA	NA	NA	NA	NA
0	2013	Low	0	3	3	367.28	NA	NA	NA	NA	NA	NA
0	2013	Low	0	9	2	367.28	NA	NA	NA	NA	NA	NA
0	2013	Middle	0	5	14	367.28	NA	NA	NA	NA	NA	NA
0	2013	Middle	0	6	6	367.28	NA	NA	NA	NA	NA	NA
0	2013	Middle	0	7	9	367.28	NA	NA	NA	NA	NA	NA
0	2013	Middle	0	9	14	367.28	NA	NA	NA	NA	NA	NA
0	2013	Middle	0	10	9	367.28	NA	NA	NA	NA	NA	NA
0	2013	Low	0	6	5	367.28	NA	NA	NA	NA	NA	NA
0	2013	Low	0	7	3	367.28	NA	NA	NA	NA	NA	NA
0	2013	Top	0	2	5	367.28	NA	NA	NA	NA	NA	NA
0	2013	Low	0	10	3	367.28	NA	NA	NA	NA	NA	NA
0	2013	Low	0	11	13	367.28	NA	NA	NA	NA	NA	NA
0	2013	Low	0	12	13	367.28	NA	NA	NA	NA	NA	NA
0	2013	Low	0	14	7	367.28	NA	NA	NA	NA	NA	NA
0	2013	Low	0	15	4	367.28	NA	NA	NA	NA	NA	NA
0	2013	Low	0	17	8	367.28	NA	NA	NA	NA	NA	NA
0	2013	Low	0	1	3	367.28	NA	NA	NA	NA	NA	NA
0	2013	Low	0	3	4	367.28	NA	NA	NA	NA	NA	NA
0	2013	Top	0	5	3	367.28	NA	NA	NA	NA	NA	NA
0	2013	Low	0	7	6	367.28	NA	NA	NA	NA	NA	NA
0	2013	Low	0	8	5	367.28	NA	NA	NA	NA	NA	NA
0	2013	Low	0	9	5	367.28	NA	NA	NA	NA	NA	NA
0	2013	Low	0	12	8	367.28	NA	NA	NA	NA	NA	NA
0	2013	Top	0	1	6	367.28	NA	NA	NA	NA	NA	NA
0	2013	Top	0	3	10	367.28	NA	NA	NA	NA	NA	NA
0	2013	Top	0	5	11	367.28	NA	NA	NA	NA	NA	NA
0	2013	Low	0	8	5	367.28	NA	NA	NA	NA	NA	NA
0	2013	Low	0	13	8	367.28	NA	NA	NA	NA	NA	NA
0	2013	Top	0	7	10	367.28	NA	NA	NA	NA	NA	NA
0	2013	Low	0	16	6	367.28	NA	NA	NA	NA	NA	NA
0	2013	Low	0	6	4	367.28	NA	NA	NA	NA	NA	NA
0	2013	Top	0	1	1	367.28	NA	NA	NA	NA	NA	NA
0	2013	Low	0	4	8	367.28	NA	NA	NA	NA	NA	NA
0	2013	Low	0	10	4	367.28	NA	NA	NA	NA	NA	NA
0	2013	Top	0	4	10	367.28	NA	NA	NA	NA	NA	NA
0	2013	Top	0	7	4	367.28	NA	NA	NA	NA	NA	NA
0	2013	Low	0	4	4	367.28	NA	NA	NA	NA	NA	NA
0	2013	Middle	0	11	6	367.28	NA	NA	NA	NA	NA	NA
0	2013	Top	0	3	6	367.28	NA	NA	NA	NA	NA	NA
0	2013	Middle	0	1	12	367.28	NA	NA	NA	NA	NA	NA
0	2013	Middle	0	2	6	367.28	NA	NA	NA	NA	NA	NA
0	2013	Middle	0	3	7	367.28	NA	NA	NA	NA	NA	NA
0	2013	Middle	0	4	19	367.28	NA	NA	NA	NA	NA	NA
0	2013	Middle	0	5	4	367.28	NA	NA	NA	NA	NA	NA
0	2013	Middle	0	6	7	367.28	NA	NA	NA	NA	NA	NA
0	2013	Middle	0	7	7	367.28	NA	NA	NA	NA	NA	NA
0	2013	Low	0	3	7	367.28	NA	NA	NA	NA	NA	NA
0	2013	Low	0	4	1	367.28	NA	NA	NA	NA	NA	NA
0	2013	Low	0	5	12	367.28	NA	NA	NA	NA	NA	NA
0	2013	Low	0	6	7	367.28	NA	NA	NA	NA	NA	NA
0	2013	Low	0	7	9	367.28	NA	NA	NA	NA	NA	NA
0	2013	Low	0	8	16	367.28	NA	NA	NA	NA	NA	NA
0	2013	Low	0	9	4	367.28	NA	NA	NA	NA	NA	NA
0	2013	Low	0	1	1	367.28	NA	NA	NA	NA	NA	NA
0	2013	Low	0	2	4	367.28	NA	NA	NA	NA	NA	NA
0	2013	Low	0	3	4	367.28	NA	NA	NA	NA	NA	NA
0	2013	Low	0	7	10	367.28	NA	NA	NA	NA	NA	NA
0	2013	Low	0	8	16	367.28	NA	NA	NA	NA	NA	NA
0	2013	Low	0	9	16	367.28	NA	NA	NA	NA	NA	NA
0	2013	Low	0	10	15	367.28	NA	NA	NA	NA	NA	NA
0	2013	Low	0	11	8	367.28	NA	NA	NA	NA	NA	NA
0	2013	Top	0	1	5	367.28	NA	NA	NA	NA	NA	NA
0	2013	Top	0	6	12	367.28	NA	NA	NA	NA	NA	NA
0	2013	Top	0	7	4	367.28	NA	NA	NA	NA	NA	NA
0	2013	Top	0	1	1	367.28	NA	NA	NA	NA	NA	NA
0	2013	Top	0	5	9	367.28	NA	NA	NA	NA	NA	NA
0	2013	Top	0	6	7	367.28	NA	NA	NA	NA	NA	NA
0	2013	Middle	0	3	9	367.28	NA	NA	NA	NA	NA	NA
0	2013	Middle	0	4	4	367.28	NA	NA	NA	NA	NA	NA
0	2013	Middle	0	6	5	367.28	NA	NA	NA	NA	NA	NA
0	2013	Low	0	2	2	367.28	NA	NA	NA	NA	NA	NA
0	2013	Top	0	2	5	367.28	NA	NA	NA	NA	NA	NA
0	2013	Low	0	6	4	367.28	NA	NA	NA	NA	NA	NA
0	2013	Top	0	2	3	367.28	NA	NA	NA	NA	NA	NA
0	2013	Top	0	4	13	367.28	NA	NA	NA	NA	NA	NA
0	2013	Top	0	5	5	367.28	NA	NA	NA	NA	NA	NA
0	2013	Top	0	8	12	367.28	NA	NA	NA	NA	NA	NA
0	2013	Top	0	3	1	367.28	NA	NA	NA	NA	NA	NA
0	2013	Top	0	4	13	367.28	NA	NA	NA	NA	NA	NA
0	2013	Top	0	7	5	367.28	NA	NA	NA	NA	NA	NA
0	2013	Top	0	8	12	367.28	NA	NA	NA	NA	NA	NA
0	2013	Middle	0	2	4	367.28	NA	NA	NA	NA	NA	NA
0	2013	Middle	0	5	8	367.28	NA	NA	NA	NA	NA	NA
0	2013	Low	0	1	1	367.28	NA	NA	NA	NA	NA	NA
0	2013	Low	0	5	12	367.28	NA	NA	NA	NA	NA	NA
0	2013	Low	50	9	17	367.28	NA	NA	NA	NA	NA	NA
0	2013	Low	50	7	5	367.28	NA	NA	NA	NA	NA	NA
0	2013	Top	50	1	3	367.28	NA	NA	NA	NA	NA	NA
0	2013	Top	50	3	8	367.28	NA	NA	NA	NA	NA	NA
0	2013	Top	50	5	13	367.28	NA	NA	NA	NA	NA	NA
0	2013	Top	50	7	4	367.28	NA	NA	NA	NA	NA	NA
0	2013	Top	50	9	10	367.28	NA	NA	NA	NA	NA	NA
0	2013	Top	50	5	8	367.28	NA	NA	NA	NA	NA	NA
0	2013	Top	50	7	10	367.28	NA	NA	NA	NA	NA	NA
0	2013	Middle	50	1	3	367.28	NA	NA	NA	NA	NA	NA
0	2013	Middle	50	3	12	367.28	NA	NA	NA	NA	NA	NA
0	2013	Middle	50	5	6	367.28	NA	NA	NA	NA	NA	NA
0	2013	Middle	50	1	4	367.28	NA	NA	NA	NA	NA	NA
0	2013	Middle	50	3	12	367.28	NA	NA	NA	NA	NA	NA
0	2013	Middle	50	5	13	367.28	NA	NA	NA	NA	NA	NA
0	2013	Middle	50	7	13	367.28	NA	NA	NA	NA	NA	NA
0	2013	Middle	50	9	16	367.28	NA	NA	NA	NA	NA	NA
0	2013	Low	50	5	13	367.28	NA	NA	NA	NA	NA	NA
0	2013	Low	50	7	10	367.28	NA	NA	NA	NA	NA	NA
0	2013	Low	50	1	13	367.28	NA	NA	NA	NA	NA	NA
0	2013	Low	50	3	9	367.28	NA	NA	NA	NA	NA	NA
0	2013	Low	50	5	10	367.28	NA	NA	NA	NA	NA	NA
0	2013	Top	50	3	9	367.28	NA	NA	NA	NA	NA	NA
0	2013	Low	50	3	8	367.28	NA	NA	NA	NA	NA	NA
0	2013	Low	50	1	5	367.28	NA	NA	NA	NA	NA	NA
0	2013	Top	50	1	9	367.28	NA	NA	NA	NA	NA	NA
0	2013	Middle	0	12	11	367.28	NA	NA	NA	NA	NA	NA
0	2013	Middle	0	3	5	367.28	NA	NA	NA	NA	NA	NA
0	2013	Middle	0	5	4	367.28	NA	NA	NA	NA	NA	NA
0	2013	Middle	0	7	5	367.28	NA	NA	NA	NA	NA	NA
0	2013	Middle	0	8	5	367.28	NA	NA	NA	NA	NA	NA
0	2013	Middle	0	10	8	367.28	NA	NA	NA	NA	NA	NA
0	2013	Middle	0	11	8	367.28	NA	NA	NA	NA	NA	NA
0	2013	Top	0	4	1	367.28	NA	NA	NA	NA	NA	NA
0	2013	Low	0	2	2	367.28	NA	NA	NA	NA	NA	NA
0	2013	Top	0	7	6	367.28	NA	NA	NA	NA	NA	NA
0	2013	Low	0	6	10	367.28	NA	NA	NA	NA	NA	NA
0	2013	Top	0	9	7	367.28	NA	NA	NA	NA	NA	NA
0	2013	Low	0	10	14	367.28	NA	NA	NA	NA	NA	NA
0	2013	Low	0	11	13	367.28	NA	NA	NA	NA	NA	NA
0	2013	Top	0	5	7	367.28	NA	NA	NA	NA	NA	NA
0	2013	Low	0	4	10	367.28	NA	NA	NA	NA	NA	NA
0	2013	Low	0	7	10	367.28	NA	NA	NA	NA	NA	NA
0	2013	Low	0	8	9	367.28	NA	NA	NA	NA	NA	NA
0	2013	Low	0	11	15	367.28	NA	NA	NA	NA	NA	NA
0	2013	Low	0	12	10	367.28	NA	NA	NA	NA	NA	NA
0	2013	Middle	0	5	8	367.28	NA	NA	NA	NA	NA	NA
0	2013	Middle	0	4	5	367.28	NA	NA	NA	NA	NA	NA
0	2013	Top	0	2	5	367.28	NA	NA	NA	NA	NA	NA
0	2013	Top	0	3	5	367.28	NA	NA	NA	NA	NA	NA
0	2013	Top	0	6	5	367.28	NA	NA	NA	NA	NA	NA
0	2013	Low	0	7	11	367.28	NA	NA	NA	NA	NA	NA
0	2013	Top	0	10	9	367.28	NA	NA	NA	NA	NA	NA
0	2013	Top	0	4	8	367.28	NA	NA	NA	NA	NA	NA
0	2013	Top	0	6	5	367.28	NA	NA	NA	NA	NA	NA
0	2013	Top	0	8	4	367.28	NA	NA	NA	NA	NA	NA
0	2013	Top	0	9	8	367.28	NA	NA	NA	NA	NA	NA
0	2013	Top	0	12	8	367.28	NA	NA	NA	NA	NA	NA
0	2013	Middle	0	4	6	367.28	NA	NA	NA	NA	NA	NA
0	2013	Middle	0	6	4	367.28	NA	NA	NA	NA	NA	NA
0	2013	Middle	0	8	7	367.28	NA	NA	NA	NA	NA	NA
0	2013	Middle	0	9	7	367.28	NA	NA	NA	NA	NA	NA
0	2013	Middle	0	2	2	367.28	NA	NA	NA	NA	NA	NA
0	2013	Top	0	5	7	367.28	NA	NA	NA	NA	NA	NA
0	2013	Middle	0	6	5	367.28	NA	NA	NA	NA	NA	NA
0	2013	Low	0	8	11	367.28	NA	NA	NA	NA	NA	NA
0	2013	Low	0	9	17	367.28	NA	NA	NA	NA	NA	NA
0	2013	Top	0	1	3	367.28	NA	NA	NA	NA	NA	NA
0	2013	Top	0	2	6	367.28	NA	NA	NA	NA	NA	NA
0	2013	Low	0	1	2	367.28	NA	NA	NA	NA	NA	NA
0	2013	Low	0	2	4	367.28	NA	NA	NA	NA	NA	NA
0	2013	Low	0	3	10	367.28	NA	NA	NA	NA	NA	NA
0	2013	Low	0	5	8	367.28	NA	NA	NA	NA	NA	NA
0	2013	Low	0	6	7	367.28	NA	NA	NA	NA	NA	NA
0	2013	Middle	0	11	10	367.28	NA	NA	NA	NA	NA	NA
0	2013	Top	0	10	9	367.28	NA	NA	NA	NA	NA	NA
0	2013	Middle	0	13	8	367.28	NA	NA	NA	NA	NA	NA
0	2013	Top	0	11	9	367.28	NA	NA	NA	NA	NA	NA
0	2013	Low	0	9	15	367.28	NA	NA	NA	NA	NA	NA
0	2013	Low	0	10	9	367.28	NA	NA	NA	NA	NA	NA
0	2013	Middle	0	1	4	367.28	NA	NA	NA	NA	NA	NA
0	2013	Middle	0	2	7	367.28	NA	NA	NA	NA	NA	NA
0	2013	Middle	0	9	8	367.28	NA	NA	NA	NA	NA	NA
0	2013	Middle	0	10	7	367.28	NA	NA	NA	NA	NA	NA
0	2013	Middle	0	1	3	367.28	NA	NA	NA	NA	NA	NA
0	2013	Low	0	4	5	367.28	NA	NA	NA	NA	NA	NA
0	2013	Top	0	8	2	367.28	NA	NA	NA	NA	NA	NA
0	2013	Top	0	3	7	367.28	NA	NA	NA	NA	NA	NA
0	2013	Middle	0	7	3	367.28	NA	NA	NA	NA	NA	NA
0	2013	Top	0	1	2	367.28	NA	NA	NA	NA	NA	NA
0	2013	Middle	0	3	9	367.28	NA	NA	NA	NA	NA	NA
0	2013	Top	0	7	3	367.28	NA	NA	NA	NA	NA	NA
0	2013	Low	0	5	7	367.28	NA	NA	NA	NA	NA	NA
0	2013	Top	25	7	16	367.28	NA	NA	NA	NA	NA	NA
0	2013	Top	25	9	8	367.28	NA	NA	NA	NA	NA	NA
0	2013	Top	25	10	8	367.28	NA	NA	NA	NA	NA	NA
0	2013	Top	25	11	13	367.28	NA	NA	NA	NA	NA	NA
0	2013	Middle	25	3	9	367.28	NA	NA	NA	NA	NA	NA
0	2013	Middle	25	6	10	367.28	NA	NA	NA	NA	NA	NA
0	2013	Middle	25	8	12	367.28	NA	NA	NA	NA	NA	NA
0	2013	Middle	25	11	11	367.28	NA	NA	NA	NA	NA	NA
0	2013	Middle	25	12	14	367.28	NA	NA	NA	NA	NA	NA
0	2013	Middle	25	1	6	367.28	NA	NA	NA	NA	NA	NA
0	2013	Middle	25	2	9	367.28	NA	NA	NA	NA	NA	NA
0	2013	Middle	25	3	2	367.28	NA	NA	NA	NA	NA	NA
0	2013	Middle	25	5	7	367.28	NA	NA	NA	NA	NA	NA
0	2013	Middle	25	9	8	367.28	NA	NA	NA	NA	NA	NA
0	2013	Middle	25	11	11	367.28	NA	NA	NA	NA	NA	NA
0	2013	Low	25	1	5	367.28	NA	NA	NA	NA	NA	NA
0	2013	Low	25	4	11	367.28	NA	NA	NA	NA	NA	NA
0	2013	Low	25	5	5	367.28	NA	NA	NA	NA	NA	NA
0	2013	Low	25	6	10	367.28	NA	NA	NA	NA	NA	NA
0	2013	Low	25	8	8	367.28	NA	NA	NA	NA	NA	NA
0	2013	Low	25	9	10	367.28	NA	NA	NA	NA	NA	NA
0	2013	Low	25	10	6	367.28	NA	NA	NA	NA	NA	NA
0	2013	Low	25	4	3	367.28	NA	NA	NA	NA	NA	NA
0	2013	Low	25	7	1	367.28	NA	NA	NA	NA	NA	NA
0	2013	Low	25	8	8	367.28	NA	NA	NA	NA	NA	NA
0	2013	Low	25	12	21	367.28	NA	NA	NA	NA	NA	NA
0	2013	Top	25	8	16	367.28	NA	NA	NA	NA	NA	NA
0	2013	Top	25	9	11	367.28	NA	NA	NA	NA	NA	NA
0	2013	Top	25	3	4	367.28	NA	NA	NA	NA	NA	NA
0	2013	Middle	25	1	7	367.28	NA	NA	NA	NA	NA	NA
0	2013	Middle	25	2	7	367.28	NA	NA	NA	NA	NA	NA
0	2013	Middle	25	10	13	367.28	NA	NA	NA	NA	NA	NA
0	2013	Middle	25	6	10	367.28	NA	NA	NA	NA	NA	NA
0	2013	Middle	25	7	9	367.28	NA	NA	NA	NA	NA	NA
0	2013	Low	25	2	7	367.28	NA	NA	NA	NA	NA	NA
0	2013	Low	25	3	6	367.28	NA	NA	NA	NA	NA	NA
0	2013	Top	25	1	4	367.28	NA	NA	NA	NA	NA	NA
0	2013	Top	25	2	14	367.28	NA	NA	NA	NA	NA	NA
0	2013	Top	25	4	5	367.28	NA	NA	NA	NA	NA	NA
0	2013	Top	25	5	11	367.28	NA	NA	NA	NA	NA	NA
0	2013	Low	25	10	5	367.28	NA	NA	NA	NA	NA	NA
0	2013	Top	25	6	15	367.28	NA	NA	NA	NA	NA	NA
0	2013	Low	25	11	10	367.28	NA	NA	NA	NA	NA	NA
0	2013	Top	25	10	22	367.28	NA	NA	NA	NA	NA	NA
0	2013	Top	25	1	2	367.28	NA	NA	NA	NA	NA	NA
0	2013	Top	25	2	6	367.28	NA	NA	NA	NA	NA	NA
0	2013	Top	25	5	13	367.28	NA	NA	NA	NA	NA	NA
0	2013	Low	25	2	7	367.28	NA	NA	NA	NA	NA	NA
0	2013	Top	25	6	16	367.28	NA	NA	NA	NA	NA	NA
0	2013	Top	50	10	3	367.28	NA	NA	NA	NA	NA	NA
0	2013	Middle	50	5	2	367.28	NA	NA	NA	NA	NA	NA
0	2013	Middle	50	7	3	367.28	NA	NA	NA	NA	NA	NA
0	2013	Middle	50	9	11	367.28	NA	NA	NA	NA	NA	NA
0	2013	Middle	50	1	2	367.28	NA	NA	NA	NA	NA	NA
0	2013	Middle	50	3	1	367.28	NA	NA	NA	NA	NA	NA
0	2013	Middle	50	5	5	367.28	NA	NA	NA	NA	NA	NA
0	2013	Middle	50	7	8	367.28	NA	NA	NA	NA	NA	NA
0	2013	Low	50	1	2	367.28	NA	NA	NA	NA	NA	NA
0	2013	Low	50	3	3	367.28	NA	NA	NA	NA	NA	NA
0	2013	Low	50	9	4	367.28	NA	NA	NA	NA	NA	NA
0	2013	Low	50	11	12	367.28	NA	NA	NA	NA	NA	NA
0	2013	Low	50	13	6	367.28	NA	NA	NA	NA	NA	NA
0	2013	Low	50	3	1	367.28	NA	NA	NA	NA	NA	NA
0	2013	Low	50	5	7	367.28	NA	NA	NA	NA	NA	NA
0	2013	Low	50	8	4	367.28	NA	NA	NA	NA	NA	NA
0	2013	Low	50	11	17	367.28	NA	NA	NA	NA	NA	NA
0	2013	Low	50	13	8	367.28	NA	NA	NA	NA	NA	NA
0	2013	Low	50	15	17	367.28	NA	NA	NA	NA	NA	NA
0	2013	Top	50	4	4	367.28	NA	NA	NA	NA	NA	NA
0	2013	Top	50	6	4	367.28	NA	NA	NA	NA	NA	NA
0	2013	Middle	50	3	2	367.28	NA	NA	NA	NA	NA	NA
0	2013	Middle	50	11	15	367.28	NA	NA	NA	NA	NA	NA
0	2013	Low	50	7	8	367.28	NA	NA	NA	NA	NA	NA
0	2013	Low	50	1	7	367.28	NA	NA	NA	NA	NA	NA
0	2013	Top	50	5	4	367.28	NA	NA	NA	NA	NA	NA
0	2013	Top	50	1	2	367.28	NA	NA	NA	NA	NA	NA
0	2013	Top	50	6	1	367.28	NA	NA	NA	NA	NA	NA
0	2013	Top	50	7	5	367.28	NA	NA	NA	NA	NA	NA
0	2013	Top	50	8	5	367.28	NA	NA	NA	NA	NA	NA
0	2013	Middle	50	1	4	367.28	NA	NA	NA	NA	NA	NA
0	2013	Low	50	5	1	367.28	NA	NA	NA	NA	NA	NA
0	2013	Top	25	3	3	343.95	NA	NA	NA	NA	NA	NA
0	2013	Top	25	4	5	343.95	NA	NA	NA	NA	NA	NA
0	2013	Top	25	6	5	343.95	NA	NA	NA	NA	NA	NA
0	2013	Top	25	1	2	343.95	NA	NA	NA	NA	NA	NA
0	2013	Top	25	4	2	343.95	NA	NA	NA	NA	NA	NA
0	2013	Top	25	5	1	343.95	NA	NA	NA	NA	NA	NA
0	2013	Top	25	7	3	343.95	NA	NA	NA	NA	NA	NA
0	2013	Top	25	3	1	343.95	NA	NA	NA	NA	NA	NA
0	2013	Top	25	9	6	343.95	NA	NA	NA	NA	NA	NA
0	2013	Top	25	11	6	343.95	NA	NA	NA	NA	NA	NA
0	2013	Top	25	12	13	343.95	NA	NA	NA	NA	NA	NA
0	2013	Top	25	8	5	343.95	NA	NA	NA	NA	NA	NA
0	2013	Top	25	13	12	343.95	NA	NA	NA	NA	NA	NA
0	2013	Middle	25	1	1	343.95	NA	NA	NA	NA	NA	NA
0	2013	Middle	25	3	1	343.95	NA	NA	NA	NA	NA	NA
0	2013	Middle	25	6	6	343.95	NA	NA	NA	NA	NA	NA
0	2013	Middle	25	7	9	343.95	NA	NA	NA	NA	NA	NA
0	2013	Middle	25	9	8	343.95	NA	NA	NA	NA	NA	NA
0	2013	Middle	25	2	3	343.95	NA	NA	NA	NA	NA	NA
0	2013	Middle	25	3	2	343.95	NA	NA	NA	NA	NA	NA
0	2013	Middle	25	4	4	343.95	NA	NA	NA	NA	NA	NA
0	2013	Middle	25	6	5	343.95	NA	NA	NA	NA	NA	NA
0	2013	Middle	25	7	9	343.95	NA	NA	NA	NA	NA	NA
0	2013	Middle	25	8	14	343.95	NA	NA	NA	NA	NA	NA
0	2013	Middle	25	10	5	343.95	NA	NA	NA	NA	NA	NA
0	2013	Middle	25	11	7	343.95	NA	NA	NA	NA	NA	NA
0	2013	Low	25	1	3	343.95	NA	NA	NA	NA	NA	NA
0	2013	Low	25	2	1	343.95	NA	NA	NA	NA	NA	NA
0	2013	Low	25	4	1	343.95	NA	NA	NA	NA	NA	NA
0	2013	Low	25	6	5	343.95	NA	NA	NA	NA	NA	NA
0	2013	Low	25	8	5	343.95	NA	NA	NA	NA	NA	NA
0	2013	Low	25	9	6	343.95	NA	NA	NA	NA	NA	NA
0	2013	Low	25	10	4	343.95	NA	NA	NA	NA	NA	NA
0	2013	Low	25	12	7	343.95	NA	NA	NA	NA	NA	NA
0	2013	Low	25	13	4	343.95	NA	NA	NA	NA	NA	NA
0	2013	Low	25	1	2	343.95	NA	NA	NA	NA	NA	NA
0	2013	Low	25	2	5	343.95	NA	NA	NA	NA	NA	NA
0	2013	Low	25	5	4	343.95	NA	NA	NA	NA	NA	NA
0	2013	Low	25	6	4	343.95	NA	NA	NA	NA	NA	NA
0	2013	Low	25	7	8	343.95	NA	NA	NA	NA	NA	NA
0	2013	Low	25	9	7	343.95	NA	NA	NA	NA	NA	NA
0	2013	Low	25	10	6	343.95	NA	NA	NA	NA	NA	NA
0	2013	Low	25	11	7	343.95	NA	NA	NA	NA	NA	NA
0	2013	Middle	25	12	4	343.95	NA	NA	NA	NA	NA	NA
0	2013	Low	25	3	1	343.95	NA	NA	NA	NA	NA	NA
0	2013	Top	25	7	6	343.95	NA	NA	NA	NA	NA	NA
0	2013	Middle	25	5	3	343.95	NA	NA	NA	NA	NA	NA
0	2013	Top	0	3	6	343.95	NA	NA	NA	NA	NA	NA
0	2013	Middle	0	1	12	343.95	NA	NA	NA	NA	NA	NA
0	2013	Top	0	2	5	343.95	NA	NA	NA	NA	NA	NA
0	2013	Top	0	5	11	343.95	NA	NA	NA	NA	NA	NA
0	2013	Low	0	15	4	343.95	NA	NA	NA	NA	NA	NA
0	2013	Top	0	8	3	343.95	NA	NA	NA	NA	NA	NA
0	2013	Middle	0	9	14	343.95	NA	NA	NA	NA	NA	NA
0	2013	Top	0	9	11	343.95	NA	NA	NA	NA	NA	NA
0	2013	Middle	0	7	7	343.95	NA	NA	NA	NA	NA	NA
0	2013	Low	0	4	4	343.95	NA	NA	NA	NA	NA	NA
0	2013	Low	0	6	5	343.95	NA	NA	NA	NA	NA	NA
0	2013	Middle	0	11	6	343.95	NA	NA	NA	NA	NA	NA
0	2013	Top	0	1	6	343.95	NA	NA	NA	NA	NA	NA
0	2013	Top	0	7	4	343.95	NA	NA	NA	NA	NA	NA
0	2013	Top	0	3	10	343.95	NA	NA	NA	NA	NA	NA
0	2013	Top	0	4	10	343.95	NA	NA	NA	NA	NA	NA
0	2013	Middle	0	2	6	343.95	NA	NA	NA	NA	NA	NA
0	2013	Low	0	14	7	343.95	NA	NA	NA	NA	NA	NA
0	2013	Middle	0	3	6	343.95	NA	NA	NA	NA	NA	NA
0	2013	Middle	0	8	6	343.95	NA	NA	NA	NA	NA	NA
0	2013	Top	0	1	1	343.95	NA	NA	NA	NA	NA	NA
0	2013	Middle	0	10	10	343.95	NA	NA	NA	NA	NA	NA
0	2013	Top	0	6	7	343.95	NA	NA	NA	NA	NA	NA
0	2013	Low	0	9	2	343.95	NA	NA	NA	NA	NA	NA
0	2013	Low	0	10	3	343.95	NA	NA	NA	NA	NA	NA
0	2013	Middle	0	3	7	343.95	NA	NA	NA	NA	NA	NA
0	2013	Middle	0	4	13	343.95	NA	NA	NA	NA	NA	NA
0	2013	Top	0	9	2	343.95	NA	NA	NA	NA	NA	NA
0	2013	Middle	0	5	14	343.95	NA	NA	NA	NA	NA	NA
0	2013	Top	0	10	7	343.95	NA	NA	NA	NA	NA	NA
0	2013	Low	0	13	8	343.95	NA	NA	NA	NA	NA	NA
0	2013	Middle	0	5	1	343.95	NA	NA	NA	NA	NA	NA
0	2013	Low	0	3	3	343.95	NA	NA	NA	NA	NA	NA
0	2013	Low	0	7	3	343.95	NA	NA	NA	NA	NA	NA
0	2013	Middle	0	2	12	343.95	NA	NA	NA	NA	NA	NA
0	2013	Low	0	12	13	343.95	NA	NA	NA	NA	NA	NA
0	2013	Middle	0	6	6	343.95	NA	NA	NA	NA	NA	NA
0	2013	Top	0	6	14	343.95	NA	NA	NA	NA	NA	NA
0	2013	Top	0	2	3	343.95	NA	NA	NA	NA	NA	NA
0	2013	Top	0	7	10	343.95	NA	NA	NA	NA	NA	NA
0	2013	Low	0	11	13	343.95	NA	NA	NA	NA	NA	NA
0	2013	Middle	0	6	5	343.95	NA	NA	NA	NA	NA	NA
0	2013	Low	0	8	5	343.95	NA	NA	NA	NA	NA	NA
0	2013	Middle	0	7	9	343.95	NA	NA	NA	NA	NA	NA
0	2013	Low	0	16	6	343.95	NA	NA	NA	NA	NA	NA
0	2013	Low	0	17	8	343.95	NA	NA	NA	NA	NA	NA
0	2013	Low	0	1	3	343.95	NA	NA	NA	NA	NA	NA
0	2013	Low	0	3	4	343.95	NA	NA	NA	NA	NA	NA
0	2013	Low	0	4	8	343.95	NA	NA	NA	NA	NA	NA
0	2013	Low	0	6	4	343.95	NA	NA	NA	NA	NA	NA
0	2013	Low	0	7	6	343.95	NA	NA	NA	NA	NA	NA
0	2013	Low	0	8	5	343.95	NA	NA	NA	NA	NA	NA
0	2013	Low	0	9	5	343.95	NA	NA	NA	NA	NA	NA
0	2013	Low	0	10	4	343.95	NA	NA	NA	NA	NA	NA
0	2013	Low	0	11	2	343.95	NA	NA	NA	NA	NA	NA
0	2013	Low	0	12	8	343.95	NA	NA	NA	NA	NA	NA
0	2013	Low	0	13	11	343.95	NA	NA	NA	NA	NA	NA
0	2013	Top	0	4	6	343.95	NA	NA	NA	NA	NA	NA
0	2013	Top	0	5	3	343.95	NA	NA	NA	NA	NA	NA
0	2013	Top	0	8	5	343.95	NA	NA	NA	NA	NA	NA
0	2013	Middle	0	10	9	343.95	NA	NA	NA	NA	NA	NA
0	2013	Middle	0	8	1	343.95	NA	NA	NA	NA	NA	NA
0	2013	Middle	0	9	7	343.95	NA	NA	NA	NA	NA	NA
0	2013	Top	0	1	5	343.95	NA	NA	NA	NA	NA	NA
0	2013	Top	0	2	3	343.95	NA	NA	NA	NA	NA	NA
0	2013	Top	0	4	13	343.95	NA	NA	NA	NA	NA	NA
0	2013	Top	0	5	5	343.95	NA	NA	NA	NA	NA	NA
0	2013	Top	0	6	12	343.95	NA	NA	NA	NA	NA	NA
0	2013	Top	0	8	12	343.95	NA	NA	NA	NA	NA	NA
0	2013	Top	0	1	1	343.95	NA	NA	NA	NA	NA	NA
0	2013	Top	0	2	5	343.95	NA	NA	NA	NA	NA	NA
0	2013	Top	0	3	1	343.95	NA	NA	NA	NA	NA	NA
0	2013	Top	0	4	13	343.95	NA	NA	NA	NA	NA	NA
0	2013	Top	0	5	9	343.95	NA	NA	NA	NA	NA	NA
0	2013	Top	0	6	7	343.95	NA	NA	NA	NA	NA	NA
0	2013	Top	0	7	5	343.95	NA	NA	NA	NA	NA	NA
0	2013	Top	0	8	12	343.95	NA	NA	NA	NA	NA	NA
0	2013	Middle	0	2	4	343.95	NA	NA	NA	NA	NA	NA
0	2013	Middle	0	3	9	343.95	NA	NA	NA	NA	NA	NA
0	2013	Middle	0	5	8	343.95	NA	NA	NA	NA	NA	NA
0	2013	Middle	0	6	5	343.95	NA	NA	NA	NA	NA	NA
0	2013	Middle	0	1	12	343.95	NA	NA	NA	NA	NA	NA
0	2013	Middle	0	2	6	343.95	NA	NA	NA	NA	NA	NA
0	2013	Middle	0	3	7	343.95	NA	NA	NA	NA	NA	NA
0	2013	Middle	0	4	19	343.95	NA	NA	NA	NA	NA	NA
0	2013	Middle	0	5	4	343.95	NA	NA	NA	NA	NA	NA
0	2013	Middle	0	6	7	343.95	NA	NA	NA	NA	NA	NA
0	2013	Middle	0	7	7	343.95	NA	NA	NA	NA	NA	NA
0	2013	Low	0	1	1	343.95	NA	NA	NA	NA	NA	NA
0	2013	Low	0	2	2	343.95	NA	NA	NA	NA	NA	NA
0	2013	Low	0	4	1	343.95	NA	NA	NA	NA	NA	NA
0	2013	Low	0	5	12	343.95	NA	NA	NA	NA	NA	NA
0	2013	Low	0	6	7	343.95	NA	NA	NA	NA	NA	NA
0	2013	Low	0	7	9	343.95	NA	NA	NA	NA	NA	NA
0	2013	Low	0	8	16	343.95	NA	NA	NA	NA	NA	NA
0	2013	Low	0	9	4	343.95	NA	NA	NA	NA	NA	NA
0	2013	Low	0	1	1	343.95	NA	NA	NA	NA	NA	NA
0	2013	Low	0	2	4	343.95	NA	NA	NA	NA	NA	NA
0	2013	Low	0	3	4	343.95	NA	NA	NA	NA	NA	NA
0	2013	Low	0	5	12	343.95	NA	NA	NA	NA	NA	NA
0	2013	Low	0	6	4	343.95	NA	NA	NA	NA	NA	NA
0	2013	Low	0	8	16	343.95	NA	NA	NA	NA	NA	NA
0	2013	Low	0	9	16	343.95	NA	NA	NA	NA	NA	NA
0	2013	Low	0	10	15	343.95	NA	NA	NA	NA	NA	NA
0	2013	Low	0	11	8	343.95	NA	NA	NA	NA	NA	NA
0	2013	Top	0	7	4	343.95	NA	NA	NA	NA	NA	NA
0	2013	Low	0	3	7	343.95	NA	NA	NA	NA	NA	NA
0	2013	Middle	0	4	4	343.95	NA	NA	NA	NA	NA	NA
0	2013	Low	0	7	10	343.95	NA	NA	NA	NA	NA	NA
0	2013	Low	50	7	10	343.95	NA	NA	NA	NA	NA	NA
0	2013	Low	50	9	17	343.95	NA	NA	NA	NA	NA	NA
0	2013	Low	50	1	13	343.95	NA	NA	NA	NA	NA	NA
0	2013	Low	50	3	9	343.95	NA	NA	NA	NA	NA	NA
0	2013	Low	50	5	10	343.95	NA	NA	NA	NA	NA	NA
0	2013	Low	50	7	5	343.95	NA	NA	NA	NA	NA	NA
0	2013	Low	50	5	13	343.95	NA	NA	NA	NA	NA	NA
0	2013	Top	50	5	13	343.95	NA	NA	NA	NA	NA	NA
0	2013	Top	50	9	10	343.95	NA	NA	NA	NA	NA	NA
0	2013	Top	50	1	3	343.95	NA	NA	NA	NA	NA	NA
0	2013	Top	50	3	8	343.95	NA	NA	NA	NA	NA	NA
0	2013	Top	50	7	4	343.95	NA	NA	NA	NA	NA	NA
0	2013	Top	50	1	9	343.95	NA	NA	NA	NA	NA	NA
0	2013	Top	50	3	9	343.95	NA	NA	NA	NA	NA	NA
0	2013	Top	50	7	10	343.95	NA	NA	NA	NA	NA	NA
0	2013	Middle	50	1	3	343.95	NA	NA	NA	NA	NA	NA
0	2013	Middle	50	5	13	343.95	NA	NA	NA	NA	NA	NA
0	2013	Middle	50	3	12	343.95	NA	NA	NA	NA	NA	NA
0	2013	Middle	50	7	13	343.95	NA	NA	NA	NA	NA	NA
0	2013	Middle	50	5	6	343.95	NA	NA	NA	NA	NA	NA
0	2013	Middle	50	9	16	343.95	NA	NA	NA	NA	NA	NA
0	2013	Middle	50	1	4	343.95	NA	NA	NA	NA	NA	NA
0	2013	Middle	50	3	12	343.95	NA	NA	NA	NA	NA	NA
0	2013	Low	50	3	8	343.95	NA	NA	NA	NA	NA	NA
0	2013	Low	50	1	5	343.95	NA	NA	NA	NA	NA	NA
0	2013	Top	50	5	8	343.95	NA	NA	NA	NA	NA	NA
0	2013	Middle	0	5	8	343.95	NA	NA	NA	NA	NA	NA
0	2013	Middle	0	6	4	343.95	NA	NA	NA	NA	NA	NA
0	2013	Middle	0	7	3	343.95	NA	NA	NA	NA	NA	NA
0	2013	Middle	0	8	7	343.95	NA	NA	NA	NA	NA	NA
0	2013	Middle	0	9	7	343.95	NA	NA	NA	NA	NA	NA
0	2013	Middle	0	10	7	343.95	NA	NA	NA	NA	NA	NA
0	2013	Middle	0	11	10	343.95	NA	NA	NA	NA	NA	NA
0	2013	Middle	0	12	11	343.95	NA	NA	NA	NA	NA	NA
0	2013	Middle	0	13	8	343.95	NA	NA	NA	NA	NA	NA
0	2013	Middle	0	1	3	343.95	NA	NA	NA	NA	NA	NA
0	2013	Middle	0	2	2	343.95	NA	NA	NA	NA	NA	NA
0	2013	Middle	0	3	5	343.95	NA	NA	NA	NA	NA	NA
0	2013	Middle	0	4	5	343.95	NA	NA	NA	NA	NA	NA
0	2013	Middle	0	5	4	343.95	NA	NA	NA	NA	NA	NA
0	2013	Middle	0	6	5	343.95	NA	NA	NA	NA	NA	NA
0	2013	Middle	0	7	5	343.95	NA	NA	NA	NA	NA	NA
0	2013	Middle	0	8	5	343.95	NA	NA	NA	NA	NA	NA
0	2013	Middle	0	9	8	343.95	NA	NA	NA	NA	NA	NA
0	2013	Middle	0	10	8	343.95	NA	NA	NA	NA	NA	NA
0	2013	Middle	0	11	8	343.95	NA	NA	NA	NA	NA	NA
0	2013	Low	0	2	2	343.95	NA	NA	NA	NA	NA	NA
0	2013	Low	0	4	5	343.95	NA	NA	NA	NA	NA	NA
0	2013	Low	0	5	7	343.95	NA	NA	NA	NA	NA	NA
0	2013	Low	0	6	10	343.95	NA	NA	NA	NA	NA	NA
0	2013	Low	0	7	11	343.95	NA	NA	NA	NA	NA	NA
0	2013	Low	0	8	11	343.95	NA	NA	NA	NA	NA	NA
0	2013	Low	0	9	17	343.95	NA	NA	NA	NA	NA	NA
0	2013	Low	0	10	14	343.95	NA	NA	NA	NA	NA	NA
0	2013	Low	0	11	13	343.95	NA	NA	NA	NA	NA	NA
0	2013	Low	0	1	2	343.95	NA	NA	NA	NA	NA	NA
0	2013	Low	0	2	4	343.95	NA	NA	NA	NA	NA	NA
0	2013	Low	0	3	10	343.95	NA	NA	NA	NA	NA	NA
0	2013	Low	0	4	10	343.95	NA	NA	NA	NA	NA	NA
0	2013	Low	0	5	8	343.95	NA	NA	NA	NA	NA	NA
0	2013	Low	0	6	7	343.95	NA	NA	NA	NA	NA	NA
0	2013	Low	0	7	10	343.95	NA	NA	NA	NA	NA	NA
0	2013	Low	0	8	9	343.95	NA	NA	NA	NA	NA	NA
0	2013	Low	0	9	15	343.95	NA	NA	NA	NA	NA	NA
0	2013	Low	0	10	9	343.95	NA	NA	NA	NA	NA	NA
0	2013	Low	0	11	15	343.95	NA	NA	NA	NA	NA	NA
0	2013	Low	0	12	10	343.95	NA	NA	NA	NA	NA	NA
0	2013	Top	0	1	2	343.95	NA	NA	NA	NA	NA	NA
0	2013	Top	0	2	5	343.95	NA	NA	NA	NA	NA	NA
0	2013	Top	0	3	5	343.95	NA	NA	NA	NA	NA	NA
0	2013	Top	0	4	1	343.95	NA	NA	NA	NA	NA	NA
0	2013	Top	0	5	7	343.95	NA	NA	NA	NA	NA	NA
0	2013	Top	0	6	5	343.95	NA	NA	NA	NA	NA	NA
0	2013	Top	0	7	6	343.95	NA	NA	NA	NA	NA	NA
0	2013	Top	0	8	2	343.95	NA	NA	NA	NA	NA	NA
0	2013	Top	0	9	7	343.95	NA	NA	NA	NA	NA	NA
0	2013	Top	0	10	9	343.95	NA	NA	NA	NA	NA	NA
0	2013	Top	0	1	3	343.95	NA	NA	NA	NA	NA	NA
0	2013	Top	0	2	6	343.95	NA	NA	NA	NA	NA	NA
0	2013	Top	0	3	7	343.95	NA	NA	NA	NA	NA	NA
0	2013	Top	0	4	8	343.95	NA	NA	NA	NA	NA	NA
0	2013	Top	0	5	7	343.95	NA	NA	NA	NA	NA	NA
0	2013	Top	0	6	5	343.95	NA	NA	NA	NA	NA	NA
0	2013	Top	0	7	3	343.95	NA	NA	NA	NA	NA	NA
0	2013	Top	0	8	4	343.95	NA	NA	NA	NA	NA	NA
0	2013	Top	0	9	8	343.95	NA	NA	NA	NA	NA	NA
0	2013	Top	0	10	9	343.95	NA	NA	NA	NA	NA	NA
0	2013	Top	0	11	9	343.95	NA	NA	NA	NA	NA	NA
0	2013	Top	0	12	8	343.95	NA	NA	NA	NA	NA	NA
0	2013	Middle	0	1	4	343.95	NA	NA	NA	NA	NA	NA
0	2013	Middle	0	2	7	343.95	NA	NA	NA	NA	NA	NA
0	2013	Middle	0	3	9	343.95	NA	NA	NA	NA	NA	NA
0	2013	Middle	0	4	6	343.95	NA	NA	NA	NA	NA	NA
0	2013	Top	25	3	4	343.95	NA	NA	NA	NA	NA	NA
0	2013	Top	25	9	8	343.95	NA	NA	NA	NA	NA	NA
0	2013	Top	25	10	8	343.95	NA	NA	NA	NA	NA	NA
0	2013	Middle	25	2	7	343.95	NA	NA	NA	NA	NA	NA
0	2013	Middle	25	3	9	343.95	NA	NA	NA	NA	NA	NA
0	2013	Low	25	1	5	343.95	NA	NA	NA	NA	NA	NA
0	2013	Low	25	6	10	343.95	NA	NA	NA	NA	NA	NA
0	2013	Low	25	10	6	343.95	NA	NA	NA	NA	NA	NA
0	2013	Low	25	8	8	343.95	NA	NA	NA	NA	NA	NA
0	2013	Middle	25	11	11	343.95	NA	NA	NA	NA	NA	NA
0	2013	Top	25	5	13	343.95	NA	NA	NA	NA	NA	NA
0	2013	Middle	25	6	10	343.95	NA	NA	NA	NA	NA	NA
0	2013	Middle	25	10	13	343.95	NA	NA	NA	NA	NA	NA
0	2013	Middle	25	2	9	343.95	NA	NA	NA	NA	NA	NA
0	2013	Middle	25	3	2	343.95	NA	NA	NA	NA	NA	NA
0	2013	Middle	25	7	9	343.95	NA	NA	NA	NA	NA	NA
0	2013	Middle	25	9	8	343.95	NA	NA	NA	NA	NA	NA
0	2013	Middle	25	11	11	343.95	NA	NA	NA	NA	NA	NA
0	2013	Low	25	2	7	343.95	NA	NA	NA	NA	NA	NA
0	2013	Low	25	8	8	343.95	NA	NA	NA	NA	NA	NA
0	2013	Low	25	9	10	343.95	NA	NA	NA	NA	NA	NA
0	2013	Low	25	3	6	343.95	NA	NA	NA	NA	NA	NA
0	2013	Top	25	1	4	343.95	NA	NA	NA	NA	NA	NA
0	2013	Low	25	4	3	343.95	NA	NA	NA	NA	NA	NA
0	2013	Top	25	2	14	343.95	NA	NA	NA	NA	NA	NA
0	2013	Low	25	7	1	343.95	NA	NA	NA	NA	NA	NA
0	2013	Top	25	4	5	343.95	NA	NA	NA	NA	NA	NA
0	2013	Top	25	5	11	343.95	NA	NA	NA	NA	NA	NA
0	2013	Low	25	10	5	343.95	NA	NA	NA	NA	NA	NA
0	2013	Top	25	6	15	343.95	NA	NA	NA	NA	NA	NA
0	2013	Top	25	8	16	343.95	NA	NA	NA	NA	NA	NA
0	2013	Top	25	9	11	343.95	NA	NA	NA	NA	NA	NA
0	2013	Top	25	10	22	343.95	NA	NA	NA	NA	NA	NA
0	2013	Top	25	1	2	343.95	NA	NA	NA	NA	NA	NA
0	2013	Top	25	2	6	343.95	NA	NA	NA	NA	NA	NA
0	2013	Top	25	6	16	343.95	NA	NA	NA	NA	NA	NA
0	2013	Top	25	7	16	343.95	NA	NA	NA	NA	NA	NA
0	2013	Middle	25	6	10	343.95	NA	NA	NA	NA	NA	NA
0	2013	Top	25	11	13	343.95	NA	NA	NA	NA	NA	NA
0	2013	Middle	25	1	7	343.95	NA	NA	NA	NA	NA	NA
0	2013	Middle	25	8	12	343.95	NA	NA	NA	NA	NA	NA
0	2013	Middle	25	12	14	343.95	NA	NA	NA	NA	NA	NA
0	2013	Middle	25	1	6	343.95	NA	NA	NA	NA	NA	NA
0	2013	Low	25	2	7	343.95	NA	NA	NA	NA	NA	NA
0	2013	Middle	25	5	7	343.95	NA	NA	NA	NA	NA	NA
0	2013	Low	25	4	11	343.95	NA	NA	NA	NA	NA	NA
0	2013	Low	25	5	5	343.95	NA	NA	NA	NA	NA	NA
0	2013	Low	25	11	10	343.95	NA	NA	NA	NA	NA	NA
0	2013	Low	25	12	21	343.95	NA	NA	NA	NA	NA	NA
0	2013	Middle	50	5	5	343.95	NA	NA	NA	NA	NA	NA
0	2013	Middle	50	7	8	343.95	NA	NA	NA	NA	NA	NA
0	2013	Low	50	5	1	343.95	NA	NA	NA	NA	NA	NA
0	2013	Low	50	7	8	343.95	NA	NA	NA	NA	NA	NA
0	2013	Low	50	13	6	343.95	NA	NA	NA	NA	NA	NA
0	2013	Low	50	1	7	343.95	NA	NA	NA	NA	NA	NA
0	2013	Low	50	3	1	343.95	NA	NA	NA	NA	NA	NA
0	2013	Low	50	5	7	343.95	NA	NA	NA	NA	NA	NA
0	2013	Low	50	8	4	343.95	NA	NA	NA	NA	NA	NA
0	2013	Low	50	11	17	343.95	NA	NA	NA	NA	NA	NA
0	2013	Top	50	10	3	343.95	NA	NA	NA	NA	NA	NA
0	2013	Low	50	3	3	343.95	NA	NA	NA	NA	NA	NA
0	2013	Low	50	15	17	343.95	NA	NA	NA	NA	NA	NA
0	2013	Top	50	5	4	343.95	NA	NA	NA	NA	NA	NA
0	2013	Low	50	1	2	343.95	NA	NA	NA	NA	NA	NA
0	2013	Top	50	8	5	343.95	NA	NA	NA	NA	NA	NA
0	2013	Low	50	11	12	343.95	NA	NA	NA	NA	NA	NA
0	2013	Middle	50	7	3	343.95	NA	NA	NA	NA	NA	NA
0	2013	Top	50	1	2	343.95	NA	NA	NA	NA	NA	NA
0	2013	Middle	50	5	2	343.95	NA	NA	NA	NA	NA	NA
0	2013	Low	50	9	4	343.95	NA	NA	NA	NA	NA	NA
0	2013	Low	50	13	8	343.95	NA	NA	NA	NA	NA	NA
0	2013	Top	50	6	4	343.95	NA	NA	NA	NA	NA	NA
0	2013	Middle	50	1	4	343.95	NA	NA	NA	NA	NA	NA
0	2013	Middle	50	3	2	343.95	NA	NA	NA	NA	NA	NA
0	2013	Middle	50	9	11	343.95	NA	NA	NA	NA	NA	NA
0	2013	Middle	50	11	15	343.95	NA	NA	NA	NA	NA	NA
0	2013	Middle	50	1	2	343.95	NA	NA	NA	NA	NA	NA
0	2013	Top	50	6	1	343.95	NA	NA	NA	NA	NA	NA
0	2013	Top	50	7	5	343.95	NA	NA	NA	NA	NA	NA
0	2013	Top	50	4	4	343.95	NA	NA	NA	NA	NA	NA
0	2013	Middle	50	3	1	343.95	NA	NA	NA	NA	NA	NA
0	2012	Middle	25	7	21	393.93	NA	NA	NA	NA	NA	NA
0	2012	Middle	25	9	21	393.93	NA	NA	NA	NA	NA	NA
0	2012	Middle	25	10	17	393.93	NA	NA	NA	NA	NA	NA
0	2012	Middle	25	11	13	393.93	NA	NA	NA	NA	NA	NA
0	2012	Top	25	1	3	393.93	NA	NA	NA	NA	NA	NA
0	2012	Top	25	2	8	393.93	NA	NA	NA	NA	NA	NA
0	2012	Top	25	3	15	393.93	NA	NA	NA	NA	NA	NA
0	2012	Top	25	5	12	393.93	NA	NA	NA	NA	NA	NA
0	2012	Top	25	6	15	393.93	NA	NA	NA	NA	NA	NA
0	2012	Top	25	7	22	393.93	NA	NA	NA	NA	NA	NA
0	2012	Top	25	9	26	393.93	NA	NA	NA	NA	NA	NA
0	2012	Top	25	10	23	393.93	NA	NA	NA	NA	NA	NA
0	2012	Top	25	11	20	393.93	NA	NA	NA	NA	NA	NA
0	2012	Top	25	13	6	393.93	NA	NA	NA	NA	NA	NA
0	2012	Top	25	2	2	393.93	NA	NA	NA	NA	NA	NA
0	2012	Top	25	3	3	393.93	NA	NA	NA	NA	NA	NA
0	2012	Top	25	4	12	393.93	NA	NA	NA	NA	NA	NA
0	2012	Top	25	6	20	393.93	NA	NA	NA	NA	NA	NA
0	2012	Top	25	7	8	393.93	NA	NA	NA	NA	NA	NA
0	2012	Top	25	8	21	393.93	NA	NA	NA	NA	NA	NA
0	2012	Top	25	10	6	393.93	NA	NA	NA	NA	NA	NA
0	2012	Top	25	11	22	393.93	NA	NA	NA	NA	NA	NA
0	2012	Top	25	12	21	393.93	NA	NA	NA	NA	NA	NA
0	2012	Middle	25	1	10	393.93	NA	NA	NA	NA	NA	NA
0	2012	Middle	25	2	3	393.93	NA	NA	NA	NA	NA	NA
0	2012	Middle	25	3	7	393.93	NA	NA	NA	NA	NA	NA
0	2012	Middle	25	5	19	393.93	NA	NA	NA	NA	NA	NA
0	2012	Middle	25	6	25	393.93	NA	NA	NA	NA	NA	NA
0	2012	Middle	50	7	25	393.93	NA	NA	NA	NA	NA	NA
0	2012	Top	50	3	3	393.93	NA	NA	NA	NA	NA	NA
0	2012	Top	50	5	4	393.93	NA	NA	NA	NA	NA	NA
0	2012	Top	50	7	7	393.93	NA	NA	NA	NA	NA	NA
0	2012	Top	50	9	18	393.93	NA	NA	NA	NA	NA	NA
0	2012	Top	50	11	19	393.93	NA	NA	NA	NA	NA	NA
0	2012	Top	50	13	24	393.93	NA	NA	NA	NA	NA	NA
0	2012	Top	50	7	14	393.93	NA	NA	NA	NA	NA	NA
0	2012	Top	50	9	11	393.93	NA	NA	NA	NA	NA	NA
0	2012	Top	50	13	8	393.93	NA	NA	NA	NA	NA	NA
0	2012	Top	50	15	26	393.93	NA	NA	NA	NA	NA	NA
0	2012	Middle	50	1	12	393.93	NA	NA	NA	NA	NA	NA
0	2012	Middle	50	3	7	393.93	NA	NA	NA	NA	NA	NA
0	2012	Middle	50	5	16	393.93	NA	NA	NA	NA	NA	NA
0	2012	Middle	25	3	10	393.93	NA	NA	NA	NA	NA	NA
0	2012	Middle	25	6	18	393.93	NA	NA	NA	NA	NA	NA
0	2012	Middle	25	8	21	393.93	NA	NA	NA	NA	NA	NA
0	2012	Middle	25	11	8	393.93	NA	NA	NA	NA	NA	NA
0	2012	Top	25	1	8	393.93	NA	NA	NA	NA	NA	NA
0	2012	Top	25	3	23	393.93	NA	NA	NA	NA	NA	NA
0	2012	Top	25	6	8	393.93	NA	NA	NA	NA	NA	NA
0	2012	Top	25	2	25	393.93	NA	NA	NA	NA	NA	NA
0	2012	Top	25	5	13	393.93	NA	NA	NA	NA	NA	NA
0	2012	Middle	25	2	21	393.93	NA	NA	NA	NA	NA	NA
0	2012	Middle	25	4	11	393.93	NA	NA	NA	NA	NA	NA
0	2012	Middle	25	7	15	393.93	NA	NA	NA	NA	NA	NA
0	2012	Middle	25	10	14	393.93	NA	NA	NA	NA	NA	NA
0	2012	Top	25	2	17	393.93	NA	NA	NA	NA	NA	NA
0	2012	Top	25	5	12	393.93	NA	NA	NA	NA	NA	NA
0	2012	Top	25	1	11	393.93	NA	NA	NA	NA	NA	NA
0	2012	Top	25	3	20	393.93	NA	NA	NA	NA	NA	NA
0	2012	Top	25	6	11	393.93	NA	NA	NA	NA	NA	NA
0	2012	Middle	50	1	7	393.93	NA	NA	NA	NA	NA	NA
0	2012	Middle	50	5	15	393.93	NA	NA	NA	NA	NA	NA
0	2012	Middle	50	7	23	393.93	NA	NA	NA	NA	NA	NA
0	2012	Middle	50	11	11	393.93	NA	NA	NA	NA	NA	NA
0	2012	Top	50	7	14	393.93	NA	NA	NA	NA	NA	NA
0	2012	Top	50	2	7	393.93	NA	NA	NA	NA	NA	NA
0	2012	Top	50	6	6	393.93	NA	NA	NA	NA	NA	NA
0	2012	Top	50	10	14	393.93	NA	NA	NA	NA	NA	NA
0	2012	Top	50	9	13	393.93	NA	NA	NA	NA	NA	NA
0	2012	Middle	50	3	17	393.93	NA	NA	NA	NA	NA	NA
0	2012	Middle	50	9	17	393.93	NA	NA	NA	NA	NA	NA
0	2012	Top	50	5	13	393.93	NA	NA	NA	NA	NA	NA
0	2012	Top	50	4	2	393.93	NA	NA	NA	NA	NA	NA
0	2012	Top	50	8	19	393.93	NA	NA	NA	NA	NA	NA
0	2012	Top	50	12	3	393.93	NA	NA	NA	NA	NA	NA
0	2012	Low	0	6	21	393.93	NA	NA	NA	NA	NA	NA
0	2012	Low	0	7	4	393.93	NA	NA	NA	NA	NA	NA
0	2012	Middle	0	10	7	393.93	NA	NA	NA	NA	NA	NA
0	2012	Middle	0	11	9	393.93	NA	NA	NA	NA	NA	NA
0	2012	Middle	0	13	19	393.93	NA	NA	NA	NA	NA	NA
0	2012	Middle	0	15	17	393.93	NA	NA	NA	NA	NA	NA
0	2012	Middle	0	19	16	393.93	NA	NA	NA	NA	NA	NA
0	2012	Middle	0	21	16	393.93	NA	NA	NA	NA	NA	NA
0	2012	Top	0	3	1	393.93	NA	NA	NA	NA	NA	NA
0	2012	Top	0	4	25	393.93	NA	NA	NA	NA	NA	NA
0	2012	Top	0	12	25	393.93	NA	NA	NA	NA	NA	NA
0	2012	Top	0	13	14	393.93	NA	NA	NA	NA	NA	NA
0	2012	Top	0	14	12	393.93	NA	NA	NA	NA	NA	NA
0	2012	Low	0	1	8	393.93	NA	NA	NA	NA	NA	NA
0	2012	Low	0	2	12	393.93	NA	NA	NA	NA	NA	NA
0	2012	Low	0	5	10	393.93	NA	NA	NA	NA	NA	NA
0	2012	Top	0	6	2	393.93	NA	NA	NA	NA	NA	NA
0	2012	Top	0	8	17	393.93	NA	NA	NA	NA	NA	NA
0	2012	Low	0	3	15	393.93	NA	NA	NA	NA	NA	NA
0	2012	Top	0	9	11	393.93	NA	NA	NA	NA	NA	NA
0	2012	Middle	0	16	24	393.93	NA	NA	NA	NA	NA	NA
0	2012	Middle	0	17	13	393.93	NA	NA	NA	NA	NA	NA
1	2012	Top	0	5	16	393.93	NA	NA	NA	NA	NA	NA
0	2012	Middle	0	12	10	393.93	NA	NA	NA	NA	NA	NA
0	2012	Middle	0	14	11	393.93	NA	NA	NA	NA	NA	NA
0	2012	Top	0	10	4	393.93	NA	NA	NA	NA	NA	NA
0	2012	Middle	0	18	10	393.93	NA	NA	NA	NA	NA	NA
0	2012	Middle	0	20	20	393.93	NA	NA	NA	NA	NA	NA
0	2012	Top	0	2	12	393.93	NA	NA	NA	NA	NA	NA
0	2012	Low	0	4	15	393.93	NA	NA	NA	NA	NA	NA
1	2012	Top	0	7	21	393.93	NA	NA	NA	NA	NA	NA
0	2012	Top	0	11	29	393.93	NA	NA	NA	NA	NA	NA
0	2012	Top	25	3	19	393.93	NA	NA	NA	NA	NA	NA
0	2012	Top	25	5	11	393.93	NA	NA	NA	NA	NA	NA
0	2012	Top	25	6	24	393.93	NA	NA	NA	NA	NA	NA
0	2012	Top	25	7	21	393.93	NA	NA	NA	NA	NA	NA
0	2012	Top	25	11	22	393.93	NA	NA	NA	NA	NA	NA
0	2012	Low	25	1	11	393.93	NA	NA	NA	NA	NA	NA
0	2012	Low	25	2	12	393.93	NA	NA	NA	NA	NA	NA
0	2012	Low	25	3	19	393.93	NA	NA	NA	NA	NA	NA
0	2012	Low	25	5	15	393.93	NA	NA	NA	NA	NA	NA
0	2012	Low	25	6	3	393.93	NA	NA	NA	NA	NA	NA
0	2012	Top	25	1	3	393.93	NA	NA	NA	NA	NA	NA
0	2012	Middle	25	3	9	393.93	NA	NA	NA	NA	NA	NA
0	2012	Top	25	10	25	393.93	NA	NA	NA	NA	NA	NA
0	2012	Middle	25	2	6	393.93	NA	NA	NA	NA	NA	NA
0	2012	Top	25	2	28	393.93	NA	NA	NA	NA	NA	NA
0	2012	Top	25	9	29	393.93	NA	NA	NA	NA	NA	NA
0	2012	Middle	25	1	5	393.93	NA	NA	NA	NA	NA	NA
0	2012	Middle	25	5	18	393.93	NA	NA	NA	NA	NA	NA
0	2012	Middle	25	6	7	393.93	NA	NA	NA	NA	NA	NA
0	2012	Middle	25	7	22	393.93	NA	NA	NA	NA	NA	NA
0	2012	Middle	25	9	21	393.93	NA	NA	NA	NA	NA	NA
0	2012	Middle	25	10	25	393.93	NA	NA	NA	NA	NA	NA
0	2012	Middle	50	13	16	393.93	NA	NA	NA	NA	NA	NA
0	2012	Top	50	7	18	393.93	NA	NA	NA	NA	NA	NA
0	2012	Middle	50	5	1	393.93	NA	NA	NA	NA	NA	NA
0	2012	Top	50	9	4	393.93	NA	NA	NA	NA	NA	NA
0	2012	Top	50	3	21	393.93	NA	NA	NA	NA	NA	NA
0	2012	Middle	50	3	1	393.93	NA	NA	NA	NA	NA	NA
0	2012	Top	50	1	14	393.93	NA	NA	NA	NA	NA	NA
0	2012	Top	50	5	21	393.93	NA	NA	NA	NA	NA	NA
0	2012	Middle	50	7	8	393.93	NA	NA	NA	NA	NA	NA
0	2012	Middle	50	9	17	393.93	NA	NA	NA	NA	NA	NA
0	2012	Middle	50	11	16	393.93	NA	NA	NA	NA	NA	NA
0	2012	Top	50	3	21	393.93	NA	NA	NA	NA	NA	NA
0	2012	Top	50	5	20	393.93	NA	NA	NA	NA	NA	NA
0	2012	Top	50	7	21	393.93	NA	NA	NA	NA	NA	NA
0	2012	Top	50	9	13	393.93	NA	NA	NA	NA	NA	NA
0	2012	Top	50	1	11	393.93	NA	NA	NA	NA	NA	NA
0	2012	Middle	0	10	6	393.93	NA	NA	NA	NA	NA	NA
0	2012	Middle	0	11	17	393.93	NA	NA	NA	NA	NA	NA
0	2012	Middle	0	15	11	393.93	NA	NA	NA	NA	NA	NA
0	2012	Top	0	3	5	393.93	NA	NA	NA	NA	NA	NA
0	2012	Top	0	9	7	393.93	NA	NA	NA	NA	NA	NA
0	2012	Top	0	10	1	393.93	NA	NA	NA	NA	NA	NA
0	2012	Top	0	14	25	393.93	NA	NA	NA	NA	NA	NA
0	2012	Top	0	16	20	393.93	NA	NA	NA	NA	NA	NA
0	2012	Low	0	9	29	393.93	NA	NA	NA	NA	NA	NA
0	2012	Low	0	10	20	393.93	NA	NA	NA	NA	NA	NA
0	2012	Low	0	14	21	393.93	NA	NA	NA	NA	NA	NA
0	2012	Low	0	16	12	393.93	NA	NA	NA	NA	NA	NA
0	2012	Middle	0	12	15	393.93	NA	NA	NA	NA	NA	NA
0	2012	Top	0	4	2	393.93	NA	NA	NA	NA	NA	NA
0	2012	Top	0	11	23	393.93	NA	NA	NA	NA	NA	NA
0	2012	Low	0	4	17	393.93	NA	NA	NA	NA	NA	NA
0	2012	Low	0	11	10	393.93	NA	NA	NA	NA	NA	NA
0	2012	Top	0	6	8	393.93	NA	NA	NA	NA	NA	NA
0	2012	Top	0	8	10	393.93	NA	NA	NA	NA	NA	NA
0	2012	Low	0	6	18	393.93	NA	NA	NA	NA	NA	NA
0	2012	Low	0	8	23	393.93	NA	NA	NA	NA	NA	NA
0	2012	Top	0	13	24	393.93	NA	NA	NA	NA	NA	NA
0	2012	Top	0	12	31	393.93	NA	NA	NA	NA	NA	NA
0	2012	Middle	0	13	14	393.93	NA	NA	NA	NA	NA	NA
0	2012	Low	0	5	8	393.93	NA	NA	NA	NA	NA	NA
0	2012	Top	0	5	13	393.93	NA	NA	NA	NA	NA	NA
0	2012	Middle	0	9	5	393.93	NA	NA	NA	NA	NA	NA
0	2012	Low	0	13	26	393.93	NA	NA	NA	NA	NA	NA
0	2012	Low	0	12	14	393.93	NA	NA	NA	NA	NA	NA
0	2012	Top	0	15	23	393.93	NA	NA	NA	NA	NA	NA
0	2012	Middle	0	14	7	393.93	NA	NA	NA	NA	NA	NA
0	2012	Low	0	7	18	393.93	NA	NA	NA	NA	NA	NA
0	2012	Top	0	7	3	393.93	NA	NA	NA	NA	NA	NA
0	2012	Top	0	1	4	393.93	NA	NA	NA	NA	NA	NA
0	2012	Low	0	15	23	393.93	NA	NA	NA	NA	NA	NA
0	2012	Middle	25	6	18	393.93	NA	NA	NA	NA	NA	NA
0	2012	Middle	25	7	9	393.93	NA	NA	NA	NA	NA	NA
0	2012	Top	25	5	14	393.93	NA	NA	NA	NA	NA	NA
0	2012	Top	25	6	17	393.93	NA	NA	NA	NA	NA	NA
0	2012	Top	25	3	22	393.93	NA	NA	NA	NA	NA	NA
0	2012	Top	25	4	21	393.93	NA	NA	NA	NA	NA	NA
0	2012	Middle	25	1	14	393.93	NA	NA	NA	NA	NA	NA
0	2012	Top	25	5	18	393.93	NA	NA	NA	NA	NA	NA
0	2012	Top	25	1	12	393.93	NA	NA	NA	NA	NA	NA
0	2012	Middle	25	2	22	393.93	NA	NA	NA	NA	NA	NA
0	2012	Middle	25	3	21	393.93	NA	NA	NA	NA	NA	NA
0	2012	Middle	25	5	12	393.93	NA	NA	NA	NA	NA	NA
0	2012	Top	25	2	20	393.93	NA	NA	NA	NA	NA	NA
0	2012	Top	25	3	24	393.93	NA	NA	NA	NA	NA	NA
0	2012	Middle	25	7	21	366.06	NA	NA	NA	NA	NA	NA
0	2012	Top	25	5	12	366.06	NA	NA	NA	NA	NA	NA
0	2012	Middle	25	6	25	366.06	NA	NA	NA	NA	NA	NA
0	2012	Top	25	3	3	366.06	NA	NA	NA	NA	NA	NA
0	2012	Middle	25	11	13	366.06	NA	NA	NA	NA	NA	NA
0	2012	Top	25	6	15	366.06	NA	NA	NA	NA	NA	NA
0	2012	Top	25	2	2	366.06	NA	NA	NA	NA	NA	NA
0	2012	Middle	25	2	3	366.06	NA	NA	NA	NA	NA	NA
0	2012	Top	25	10	6	366.06	NA	NA	NA	NA	NA	NA
0	2012	Top	25	2	8	366.06	NA	NA	NA	NA	NA	NA
0	2012	Top	25	11	22	366.06	NA	NA	NA	NA	NA	NA
0	2012	Top	25	3	15	366.06	NA	NA	NA	NA	NA	NA
0	2012	Top	25	11	20	366.06	NA	NA	NA	NA	NA	NA
0	2012	Top	25	7	8	366.06	NA	NA	NA	NA	NA	NA
0	2012	Middle	25	9	21	366.06	NA	NA	NA	NA	NA	NA
0	2012	Top	25	8	21	366.06	NA	NA	NA	NA	NA	NA
0	2012	Top	25	12	21	366.06	NA	NA	NA	NA	NA	NA
0	2012	Middle	25	1	10	366.06	NA	NA	NA	NA	NA	NA
0	2012	Top	25	7	22	366.06	NA	NA	NA	NA	NA	NA
0	2012	Middle	25	10	17	366.06	NA	NA	NA	NA	NA	NA
0	2012	Middle	25	3	7	366.06	NA	NA	NA	NA	NA	NA
0	2012	Middle	25	5	19	366.06	NA	NA	NA	NA	NA	NA
0	2012	Top	25	4	12	366.06	NA	NA	NA	NA	NA	NA
0	2012	Top	25	13	6	366.06	NA	NA	NA	NA	NA	NA
0	2012	Top	25	1	3	366.06	NA	NA	NA	NA	NA	NA
0	2012	Top	25	9	26	366.06	NA	NA	NA	NA	NA	NA
0	2012	Top	25	10	23	366.06	NA	NA	NA	NA	NA	NA
0	2012	Top	25	6	20	366.06	NA	NA	NA	NA	NA	NA
0	2012	Top	50	7	7	366.06	NA	NA	NA	NA	NA	NA
0	2012	Top	50	13	8	366.06	NA	NA	NA	NA	NA	NA
0	2012	Middle	50	5	16	366.06	NA	NA	NA	NA	NA	NA
0	2012	Middle	50	7	25	366.06	NA	NA	NA	NA	NA	NA
0	2012	Top	50	13	24	366.06	NA	NA	NA	NA	NA	NA
0	2012	Middle	50	3	7	366.06	NA	NA	NA	NA	NA	NA
0	2012	Top	50	9	11	366.06	NA	NA	NA	NA	NA	NA
0	2012	Top	50	9	18	366.06	NA	NA	NA	NA	NA	NA
0	2012	Top	50	11	19	366.06	NA	NA	NA	NA	NA	NA
0	2012	Middle	50	1	12	366.06	NA	NA	NA	NA	NA	NA
0	2012	Top	50	7	14	366.06	NA	NA	NA	NA	NA	NA
0	2012	Top	50	15	26	366.06	NA	NA	NA	NA	NA	NA
0	2012	Top	50	3	3	366.06	NA	NA	NA	NA	NA	NA
0	2012	Top	50	5	4	366.06	NA	NA	NA	NA	NA	NA
0	2012	Top	25	1	11	366.06	NA	NA	NA	NA	NA	NA
0	2012	Middle	25	11	8	366.06	NA	NA	NA	NA	NA	NA
0	2012	Top	25	1	8	366.06	NA	NA	NA	NA	NA	NA
0	2012	Top	25	2	25	366.06	NA	NA	NA	NA	NA	NA
0	2012	Middle	25	2	21	366.06	NA	NA	NA	NA	NA	NA
0	2012	Middle	25	3	10	366.06	NA	NA	NA	NA	NA	NA
0	2012	Top	25	3	23	366.06	NA	NA	NA	NA	NA	NA
0	2012	Top	25	5	12	366.06	NA	NA	NA	NA	NA	NA
0	2012	Top	25	6	8	366.06	NA	NA	NA	NA	NA	NA
0	2012	Top	25	6	11	366.06	NA	NA	NA	NA	NA	NA
0	2012	Middle	25	10	14	366.06	NA	NA	NA	NA	NA	NA
0	2012	Top	25	2	17	366.06	NA	NA	NA	NA	NA	NA
0	2012	Middle	25	7	15	366.06	NA	NA	NA	NA	NA	NA
0	2012	Top	25	3	20	366.06	NA	NA	NA	NA	NA	NA
0	2012	Middle	25	8	21	366.06	NA	NA	NA	NA	NA	NA
0	2012	Top	25	5	13	366.06	NA	NA	NA	NA	NA	NA
0	2012	Middle	25	4	11	366.06	NA	NA	NA	NA	NA	NA
0	2012	Middle	25	6	18	366.06	NA	NA	NA	NA	NA	NA
0	2012	Top	50	6	6	366.06	NA	NA	NA	NA	NA	NA
0	2012	Top	50	10	14	366.06	NA	NA	NA	NA	NA	NA
0	2012	Middle	50	1	7	366.06	NA	NA	NA	NA	NA	NA
0	2012	Top	50	12	3	366.06	NA	NA	NA	NA	NA	NA
0	2012	Top	50	7	14	366.06	NA	NA	NA	NA	NA	NA
0	2012	Top	50	9	13	366.06	NA	NA	NA	NA	NA	NA
0	2012	Middle	50	5	15	366.06	NA	NA	NA	NA	NA	NA
0	2012	Middle	50	7	23	366.06	NA	NA	NA	NA	NA	NA
0	2012	Top	50	2	7	366.06	NA	NA	NA	NA	NA	NA
0	2012	Top	50	4	2	366.06	NA	NA	NA	NA	NA	NA
0	2012	Middle	50	9	17	366.06	NA	NA	NA	NA	NA	NA
0	2012	Middle	50	3	17	366.06	NA	NA	NA	NA	NA	NA
0	2012	Middle	50	11	11	366.06	NA	NA	NA	NA	NA	NA
0	2012	Top	50	5	13	366.06	NA	NA	NA	NA	NA	NA
0	2012	Top	50	8	19	366.06	NA	NA	NA	NA	NA	NA
0	2012	Middle	0	10	7	366.06	NA	NA	NA	NA	NA	NA
0	2012	Middle	0	15	17	366.06	NA	NA	NA	NA	NA	NA
0	2012	Middle	0	16	24	366.06	NA	NA	NA	NA	NA	NA
0	2012	Top	0	3	1	366.06	NA	NA	NA	NA	NA	NA
0	2012	Low	0	7	4	366.06	NA	NA	NA	NA	NA	NA
0	2012	Top	0	8	17	366.06	NA	NA	NA	NA	NA	NA
0	2012	Top	0	9	11	366.06	NA	NA	NA	NA	NA	NA
0	2012	Middle	0	17	13	366.06	NA	NA	NA	NA	NA	NA
0	2012	Middle	0	18	10	366.06	NA	NA	NA	NA	NA	NA
0	2012	Low	0	1	8	366.06	NA	NA	NA	NA	NA	NA
0	2012	Low	0	2	12	366.06	NA	NA	NA	NA	NA	NA
0	2012	Middle	0	11	9	366.06	NA	NA	NA	NA	NA	NA
0	2012	Top	0	4	25	366.06	NA	NA	NA	NA	NA	NA
0	2012	Middle	0	20	20	366.06	NA	NA	NA	NA	NA	NA
0	2012	Top	0	13	14	366.06	NA	NA	NA	NA	NA	NA
0	2012	Middle	0	14	11	366.06	NA	NA	NA	NA	NA	NA
0	2012	Top	0	10	4	366.06	NA	NA	NA	NA	NA	NA
0	2012	Top	0	11	29	366.06	NA	NA	NA	NA	NA	NA
0	2012	Top	0	2	12	366.06	NA	NA	NA	NA	NA	NA
0	2012	Top	0	14	12	366.06	NA	NA	NA	NA	NA	NA
0	2012	Middle	0	21	16	366.06	NA	NA	NA	NA	NA	NA
0	2012	Low	0	3	15	366.06	NA	NA	NA	NA	NA	NA
1	2012	Top	0	7	21	366.06	NA	NA	NA	NA	NA	NA
0	2012	Middle	0	12	10	366.06	NA	NA	NA	NA	NA	NA
0	2012	Middle	0	13	19	366.06	NA	NA	NA	NA	NA	NA
0	2012	Middle	0	19	16	366.06	NA	NA	NA	NA	NA	NA
0	2012	Low	0	6	21	366.06	NA	NA	NA	NA	NA	NA
1	2012	Top	0	5	16	366.06	NA	NA	NA	NA	NA	NA
0	2012	Top	0	6	2	366.06	NA	NA	NA	NA	NA	NA
0	2012	Top	0	12	25	366.06	NA	NA	NA	NA	NA	NA
0	2012	Low	0	4	15	366.06	NA	NA	NA	NA	NA	NA
0	2012	Low	0	5	10	366.06	NA	NA	NA	NA	NA	NA
0	2012	Middle	25	5	18	366.06	NA	NA	NA	NA	NA	NA
0	2012	Middle	25	6	7	366.06	NA	NA	NA	NA	NA	NA
0	2012	Top	25	11	22	366.06	NA	NA	NA	NA	NA	NA
0	2012	Top	25	1	3	366.06	NA	NA	NA	NA	NA	NA
0	2012	Top	25	10	25	366.06	NA	NA	NA	NA	NA	NA
0	2012	Middle	25	2	6	366.06	NA	NA	NA	NA	NA	NA
0	2012	Low	25	6	3	366.06	NA	NA	NA	NA	NA	NA
0	2012	Low	25	2	12	366.06	NA	NA	NA	NA	NA	NA
0	2012	Middle	25	7	22	366.06	NA	NA	NA	NA	NA	NA
0	2012	Middle	25	10	25	366.06	NA	NA	NA	NA	NA	NA
0	2012	Top	25	2	28	366.06	NA	NA	NA	NA	NA	NA
0	2012	Top	25	5	11	366.06	NA	NA	NA	NA	NA	NA
0	2012	Top	25	7	21	366.06	NA	NA	NA	NA	NA	NA
0	2012	Top	25	9	29	366.06	NA	NA	NA	NA	NA	NA
0	2012	Low	25	5	15	366.06	NA	NA	NA	NA	NA	NA
0	2012	Top	25	6	24	366.06	NA	NA	NA	NA	NA	NA
0	2012	Low	25	3	19	366.06	NA	NA	NA	NA	NA	NA
0	2012	Top	25	3	19	366.06	NA	NA	NA	NA	NA	NA
0	2012	Middle	25	9	21	366.06	NA	NA	NA	NA	NA	NA
0	2012	Middle	25	3	9	366.06	NA	NA	NA	NA	NA	NA
0	2012	Middle	25	1	5	366.06	NA	NA	NA	NA	NA	NA
0	2012	Low	25	1	11	366.06	NA	NA	NA	NA	NA	NA
0	2012	Top	50	3	21	366.06	NA	NA	NA	NA	NA	NA
0	2012	Top	50	7	18	366.06	NA	NA	NA	NA	NA	NA
0	2012	Top	50	9	4	366.06	NA	NA	NA	NA	NA	NA
0	2012	Middle	50	7	8	366.06	NA	NA	NA	NA	NA	NA
0	2012	Top	50	7	21	366.06	NA	NA	NA	NA	NA	NA
0	2012	Middle	50	3	1	366.06	NA	NA	NA	NA	NA	NA
0	2012	Middle	50	9	17	366.06	NA	NA	NA	NA	NA	NA
0	2012	Middle	50	11	16	366.06	NA	NA	NA	NA	NA	NA
0	2012	Middle	50	13	16	366.06	NA	NA	NA	NA	NA	NA
0	2012	Top	50	1	11	366.06	NA	NA	NA	NA	NA	NA
0	2012	Middle	50	5	1	366.06	NA	NA	NA	NA	NA	NA
0	2012	Top	50	5	21	366.06	NA	NA	NA	NA	NA	NA
0	2012	Top	50	9	13	366.06	NA	NA	NA	NA	NA	NA
0	2012	Top	50	3	21	366.06	NA	NA	NA	NA	NA	NA
0	2012	Top	50	1	14	366.06	NA	NA	NA	NA	NA	NA
0	2012	Top	50	5	20	366.06	NA	NA	NA	NA	NA	NA
0	2012	Top	0	6	8	366.06	NA	NA	NA	NA	NA	NA
0	2012	Low	0	6	18	366.06	NA	NA	NA	NA	NA	NA
0	2012	Middle	0	13	14	366.06	NA	NA	NA	NA	NA	NA
0	2012	Top	0	12	31	366.06	NA	NA	NA	NA	NA	NA
0	2012	Low	0	12	14	366.06	NA	NA	NA	NA	NA	NA
0	2012	Middle	0	11	17	366.06	NA	NA	NA	NA	NA	NA
0	2012	Middle	0	14	7	366.06	NA	NA	NA	NA	NA	NA
0	2012	Top	0	7	3	366.06	NA	NA	NA	NA	NA	NA
0	2012	Top	0	10	1	366.06	NA	NA	NA	NA	NA	NA
0	2012	Top	0	13	24	366.06	NA	NA	NA	NA	NA	NA
0	2012	Low	0	7	18	366.06	NA	NA	NA	NA	NA	NA
0	2012	Low	0	10	20	366.06	NA	NA	NA	NA	NA	NA
0	2012	Top	0	8	10	366.06	NA	NA	NA	NA	NA	NA
0	2012	Middle	0	9	5	366.06	NA	NA	NA	NA	NA	NA
0	2012	Low	0	13	26	366.06	NA	NA	NA	NA	NA	NA
0	2012	Top	0	14	25	366.06	NA	NA	NA	NA	NA	NA
0	2012	Low	0	8	23	366.06	NA	NA	NA	NA	NA	NA
0	2012	Top	0	16	20	366.06	NA	NA	NA	NA	NA	NA
0	2012	Low	0	4	17	366.06	NA	NA	NA	NA	NA	NA
0	2012	Low	0	14	21	366.06	NA	NA	NA	NA	NA	NA
0	2012	Top	0	3	5	366.06	NA	NA	NA	NA	NA	NA
0	2012	Middle	0	12	15	366.06	NA	NA	NA	NA	NA	NA
0	2012	Middle	0	15	11	366.06	NA	NA	NA	NA	NA	NA
0	2012	Middle	0	10	6	366.06	NA	NA	NA	NA	NA	NA
0	2012	Top	0	1	4	366.06	NA	NA	NA	NA	NA	NA
0	2012	Low	0	5	8	366.06	NA	NA	NA	NA	NA	NA
0	2012	Low	0	9	29	366.06	NA	NA	NA	NA	NA	NA
0	2012	Low	0	16	12	366.06	NA	NA	NA	NA	NA	NA
0	2012	Low	0	11	10	366.06	NA	NA	NA	NA	NA	NA
0	2012	Top	0	5	13	366.06	NA	NA	NA	NA	NA	NA
0	2012	Top	0	4	2	366.06	NA	NA	NA	NA	NA	NA
0	2012	Top	0	15	23	366.06	NA	NA	NA	NA	NA	NA
0	2012	Top	0	9	7	366.06	NA	NA	NA	NA	NA	NA
0	2012	Top	0	11	23	366.06	NA	NA	NA	NA	NA	NA
0	2012	Low	0	15	23	366.06	NA	NA	NA	NA	NA	NA
0	2012	Middle	25	2	22	366.06	NA	NA	NA	NA	NA	NA
0	2012	Middle	25	3	21	366.06	NA	NA	NA	NA	NA	NA
0	2012	Middle	25	5	12	366.06	NA	NA	NA	NA	NA	NA
0	2012	Middle	25	6	18	366.06	NA	NA	NA	NA	NA	NA
0	2012	Middle	25	7	9	366.06	NA	NA	NA	NA	NA	NA
0	2012	Top	25	1	12	366.06	NA	NA	NA	NA	NA	NA
0	2012	Top	25	2	20	366.06	NA	NA	NA	NA	NA	NA
0	2012	Top	25	3	24	366.06	NA	NA	NA	NA	NA	NA
0	2012	Top	25	6	17	366.06	NA	NA	NA	NA	NA	NA
0	2012	Top	25	4	21	366.06	NA	NA	NA	NA	NA	NA
0	2012	Top	25	5	14	366.06	NA	NA	NA	NA	NA	NA
0	2012	Middle	25	1	14	366.06	NA	NA	NA	NA	NA	NA
0	2012	Top	25	5	18	366.06	NA	NA	NA	NA	NA	NA
0	2012	Top	25	3	22	366.06	NA	NA	NA	NA	NA	NA
0	2012	Middle	25	1	7	403.39	NA	NA	NA	NA	NA	NA
0	2012	Middle	25	3	4	403.39	NA	NA	NA	NA	NA	NA
0	2012	Middle	25	5	16	403.39	NA	NA	NA	NA	NA	NA
0	2012	Middle	25	10	20	403.39	NA	NA	NA	NA	NA	NA
0	2012	Middle	25	13	9	403.39	NA	NA	NA	NA	NA	NA
0	2012	Top	25	6	5	403.39	NA	NA	NA	NA	NA	NA
0	2012	Top	25	8	17	403.39	NA	NA	NA	NA	NA	NA
0	2012	Top	25	10	14	403.39	NA	NA	NA	NA	NA	NA
0	2012	Top	25	9	19	403.39	NA	NA	NA	NA	NA	NA
0	2012	Top	25	11	12	403.39	NA	NA	NA	NA	NA	NA
0	2012	Middle	25	6	25	403.39	NA	NA	NA	NA	NA	NA
0	2012	Middle	25	2	6	403.39	NA	NA	NA	NA	NA	NA
0	2012	Top	25	5	4	403.39	NA	NA	NA	NA	NA	NA
0	2012	Middle	25	11	18	403.39	NA	NA	NA	NA	NA	NA
0	2012	Top	25	2	10	403.39	NA	NA	NA	NA	NA	NA
0	2012	Top	25	7	17	403.39	NA	NA	NA	NA	NA	NA
0	2012	Top	25	10	23	403.39	NA	NA	NA	NA	NA	NA
0	2012	Top	25	13	12	403.39	NA	NA	NA	NA	NA	NA
0	2012	Top	25	4	11	403.39	NA	NA	NA	NA	NA	NA
0	2012	Top	25	15	7	403.39	NA	NA	NA	NA	NA	NA
0	2012	Middle	25	7	21	403.39	NA	NA	NA	NA	NA	NA
0	2012	Middle	25	9	16	403.39	NA	NA	NA	NA	NA	NA
0	2012	Top	25	3	11	403.39	NA	NA	NA	NA	NA	NA
0	2012	Top	25	6	11	403.39	NA	NA	NA	NA	NA	NA
0	2012	Top	25	14	14	403.39	NA	NA	NA	NA	NA	NA
0	2012	Top	25	7	10	403.39	NA	NA	NA	NA	NA	NA
0	2012	Top	0	6	24	403.39	NA	NA	NA	NA	NA	NA
0	2012	Top	0	3	16	403.39	NA	NA	NA	NA	NA	NA
0	2012	Middle	0	15	13	403.39	NA	NA	NA	NA	NA	NA
0	2012	Top	0	6	22	403.39	NA	NA	NA	NA	NA	NA
0	2012	Top	0	5	26	403.39	NA	NA	NA	NA	NA	NA
0	2012	Top	0	8	18	403.39	NA	NA	NA	NA	NA	NA
0	2012	Middle	0	13	7	403.39	NA	NA	NA	NA	NA	NA
0	2012	Top	0	2	25	403.39	NA	NA	NA	NA	NA	NA
0	2012	Middle	0	6	9	403.39	NA	NA	NA	NA	NA	NA
0	2012	Top	0	3	27	403.39	NA	NA	NA	NA	NA	NA
0	2012	Top	0	1	15	403.39	NA	NA	NA	NA	NA	NA
0	2012	Middle	0	7	17	403.39	NA	NA	NA	NA	NA	NA
0	2012	Top	0	7	19	403.39	NA	NA	NA	NA	NA	NA
0	2012	Middle	0	12	6	403.39	NA	NA	NA	NA	NA	NA
0	2012	Top	0	8	17	403.39	NA	NA	NA	NA	NA	NA
0	2012	Middle	0	1	3	403.39	NA	NA	NA	NA	NA	NA
0	2012	Middle	0	3	8	403.39	NA	NA	NA	NA	NA	NA
0	2012	Middle	0	4	5	403.39	NA	NA	NA	NA	NA	NA
0	2012	Middle	0	8	20	403.39	NA	NA	NA	NA	NA	NA
0	2012	Middle	0	10	22	403.39	NA	NA	NA	NA	NA	NA
0	2012	Middle	0	14	4	403.39	NA	NA	NA	NA	NA	NA
0	2012	Middle	0	16	11	403.39	NA	NA	NA	NA	NA	NA
0	2012	Middle	0	17	13	403.39	NA	NA	NA	NA	NA	NA
0	2012	Top	0	4	26	403.39	NA	NA	NA	NA	NA	NA
0	2012	Top	0	2	21	403.39	NA	NA	NA	NA	NA	NA
0	2012	Top	0	4	23	403.39	NA	NA	NA	NA	NA	NA
0	2012	Top	0	5	20	403.39	NA	NA	NA	NA	NA	NA
0	2012	Middle	0	5	15	403.39	NA	NA	NA	NA	NA	NA
0	2012	Middle	0	11	13	403.39	NA	NA	NA	NA	NA	NA
0	2012	Middle	0	2	14	403.39	NA	NA	NA	NA	NA	NA
0	2012	Top	0	1	17	403.39	NA	NA	NA	NA	NA	NA
0	2012	Top	0	7	27	403.39	NA	NA	NA	NA	NA	NA
0	2012	Middle	0	9	20	403.39	NA	NA	NA	NA	NA	NA
0	2012	Middle	50	11	16	403.39	NA	NA	NA	NA	NA	NA
0	2012	Middle	50	13	13	403.39	NA	NA	NA	NA	NA	NA
0	2012	Top	50	3	22	403.39	NA	NA	NA	NA	NA	NA
0	2012	Top	50	7	8	403.39	NA	NA	NA	NA	NA	NA
0	2012	Middle	50	1	3	403.39	NA	NA	NA	NA	NA	NA
0	2012	Top	50	1	14	403.39	NA	NA	NA	NA	NA	NA
0	2012	Middle	50	5	10	403.39	NA	NA	NA	NA	NA	NA
0	2012	Middle	50	9	17	403.39	NA	NA	NA	NA	NA	NA
0	2012	Top	50	1	16	403.39	NA	NA	NA	NA	NA	NA
0	2012	Middle	50	3	6	403.39	NA	NA	NA	NA	NA	NA
0	2012	Top	50	3	9	403.39	NA	NA	NA	NA	NA	NA
0	2012	Middle	50	7	19	403.39	NA	NA	NA	NA	NA	NA
0	2012	Top	50	5	19	403.39	NA	NA	NA	NA	NA	NA
0	2012	Middle	0	7	3	403.39	NA	NA	NA	NA	NA	NA
0	2012	Middle	0	9	7	403.39	NA	NA	NA	NA	NA	NA
0	2012	Middle	0	11	10	403.39	NA	NA	NA	NA	NA	NA
0	2012	Top	0	8	10	403.39	NA	NA	NA	NA	NA	NA
0	2012	Top	0	1	1	403.39	NA	NA	NA	NA	NA	NA
0	2012	Top	0	3	1	403.39	NA	NA	NA	NA	NA	NA
0	2012	Top	0	5	17	403.39	NA	NA	NA	NA	NA	NA
0	2012	Middle	0	16	21	403.39	NA	NA	NA	NA	NA	NA
0	2012	Middle	0	12	24	403.39	NA	NA	NA	NA	NA	NA
0	2012	Middle	0	13	19	403.39	NA	NA	NA	NA	NA	NA
0	2012	Middle	0	17	11	403.39	NA	NA	NA	NA	NA	NA
0	2012	Middle	0	19	19	403.39	NA	NA	NA	NA	NA	NA
0	2012	Top	0	6	14	403.39	NA	NA	NA	NA	NA	NA
0	2012	Top	0	7	14	403.39	NA	NA	NA	NA	NA	NA
0	2012	Top	0	4	4	403.39	NA	NA	NA	NA	NA	NA
0	2012	Top	0	6	16	403.39	NA	NA	NA	NA	NA	NA
0	2012	Middle	0	14	21	403.39	NA	NA	NA	NA	NA	NA
0	2012	Top	0	7	12	403.39	NA	NA	NA	NA	NA	NA
0	2012	Top	0	9	14	403.39	NA	NA	NA	NA	NA	NA
0	2012	Top	0	2	1	403.39	NA	NA	NA	NA	NA	NA
0	2012	Middle	0	8	1	403.39	NA	NA	NA	NA	NA	NA
0	2012	Middle	0	15	22	403.39	NA	NA	NA	NA	NA	NA
0	2012	Top	0	8	18	403.39	NA	NA	NA	NA	NA	NA
0	2012	Middle	0	10	19	403.39	NA	NA	NA	NA	NA	NA
0	2012	Top	0	10	11	403.39	NA	NA	NA	NA	NA	NA
0	2012	Top	0	2	1	403.39	NA	NA	NA	NA	NA	NA
0	2012	Top	0	4	8	403.39	NA	NA	NA	NA	NA	NA
0	2012	Top	0	5	3	403.39	NA	NA	NA	NA	NA	NA
0	2012	Middle	0	18	19	403.39	NA	NA	NA	NA	NA	NA
0	2012	Top	0	3	1	403.39	NA	NA	NA	NA	NA	NA
0	2012	Middle	50	1	7	403.39	NA	NA	NA	NA	NA	NA
0	2012	Middle	50	3	23	403.39	NA	NA	NA	NA	NA	NA
0	2012	Middle	50	5	26	403.39	NA	NA	NA	NA	NA	NA
0	2012	Middle	50	7	29	403.39	NA	NA	NA	NA	NA	NA
0	2012	Middle	50	9	27	403.39	NA	NA	NA	NA	NA	NA
0	2012	Middle	50	11	15	403.39	NA	NA	NA	NA	NA	NA
0	2012	Middle	50	13	15	403.39	NA	NA	NA	NA	NA	NA
0	2012	Top	50	2	2	403.39	NA	NA	NA	NA	NA	NA
0	2012	Top	50	4	22	403.39	NA	NA	NA	NA	NA	NA
0	2012	Top	50	6	15	403.39	NA	NA	NA	NA	NA	NA
0	2012	Top	50	8	8	403.39	NA	NA	NA	NA	NA	NA
0	2012	Top	50	10	15	403.39	NA	NA	NA	NA	NA	NA
0	2012	Top	50	12	24	403.39	NA	NA	NA	NA	NA	NA
0	2012	Top	50	14	16	403.39	NA	NA	NA	NA	NA	NA
0	2012	Top	50	1	11	403.39	NA	NA	NA	NA	NA	NA
0	2012	Top	50	3	10	403.39	NA	NA	NA	NA	NA	NA
0	2012	Top	50	5	22	403.39	NA	NA	NA	NA	NA	NA
0	2012	Top	50	7	25	403.39	NA	NA	NA	NA	NA	NA
0	2012	Top	50	9	13	403.39	NA	NA	NA	NA	NA	NA
0	2012	Low	0	5	8	403.39	NA	NA	NA	NA	NA	NA
0	2012	Low	0	6	12	403.39	NA	NA	NA	NA	NA	NA
0	2012	Low	0	7	12	403.39	NA	NA	NA	NA	NA	NA
0	2012	Low	0	8	11	403.39	NA	NA	NA	NA	NA	NA
0	2012	Middle	0	13	6	403.39	NA	NA	NA	NA	NA	NA
0	2012	Middle	0	14	5	403.39	NA	NA	NA	NA	NA	NA
0	2012	Middle	0	15	8	403.39	NA	NA	NA	NA	NA	NA
0	2012	Middle	0	16	6	403.39	NA	NA	NA	NA	NA	NA
0	2012	Middle	0	17	12	403.39	NA	NA	NA	NA	NA	NA
0	2012	Low	0	9	7	403.39	NA	NA	NA	NA	NA	NA
0	2012	Middle	0	11	1	403.39	NA	NA	NA	NA	NA	NA
0	2012	Middle	0	12	3	403.39	NA	NA	NA	NA	NA	NA
0	2012	Top	0	12	13	403.39	NA	NA	NA	NA	NA	NA
0	2012	Top	0	13	7	403.39	NA	NA	NA	NA	NA	NA
0	2012	Low	0	1	6	403.39	NA	NA	NA	NA	NA	NA
0	2012	Low	0	2	11	403.39	NA	NA	NA	NA	NA	NA
0	2012	Low	0	3	11	403.39	NA	NA	NA	NA	NA	NA
0	2012	Middle	0	18	8	403.39	NA	NA	NA	NA	NA	NA
0	2012	Middle	0	19	8	403.39	NA	NA	NA	NA	NA	NA
0	2012	Top	0	6	9	403.39	NA	NA	NA	NA	NA	NA
0	2012	Top	0	7	11	403.39	NA	NA	NA	NA	NA	NA
0	2012	Top	0	8	4	403.39	NA	NA	NA	NA	NA	NA
0	2012	Top	0	9	3	403.39	NA	NA	NA	NA	NA	NA
0	2012	Top	0	10	10	403.39	NA	NA	NA	NA	NA	NA
0	2012	Top	0	11	12	403.39	NA	NA	NA	NA	NA	NA
0	2012	Low	0	4	11	403.39	NA	NA	NA	NA	NA	NA
0	2012	Top	25	5	28	403.39	NA	NA	NA	NA	NA	NA
0	2012	Top	25	6	27	403.39	NA	NA	NA	NA	NA	NA
0	2012	Top	25	7	21	403.39	NA	NA	NA	NA	NA	NA
0	2012	Middle	25	2	26	403.39	NA	NA	NA	NA	NA	NA
0	2012	Middle	25	3	16	403.39	NA	NA	NA	NA	NA	NA
0	2012	Top	25	3	10	403.39	NA	NA	NA	NA	NA	NA
0	2012	Top	25	1	13	403.39	NA	NA	NA	NA	NA	NA
0	2012	Top	25	2	24	403.39	NA	NA	NA	NA	NA	NA
0	2012	Top	25	7	28	403.39	NA	NA	NA	NA	NA	NA
0	2012	Middle	25	1	13	403.39	NA	NA	NA	NA	NA	NA
0	2012	Middle	25	5	34	403.39	NA	NA	NA	NA	NA	NA
0	2012	Middle	25	6	23	403.39	NA	NA	NA	NA	NA	NA
0	2012	Middle	25	7	26	403.39	NA	NA	NA	NA	NA	NA
0	2012	Middle	25	9	19	403.39	NA	NA	NA	NA	NA	NA
0	2012	Top	25	1	14	403.39	NA	NA	NA	NA	NA	NA
0	2012	Top	25	2	12	403.39	NA	NA	NA	NA	NA	NA
0	2012	Top	25	5	29	403.39	NA	NA	NA	NA	NA	NA
0	2012	Top	25	6	22	403.39	NA	NA	NA	NA	NA	NA
0	2012	Top	25	9	22	403.39	NA	NA	NA	NA	NA	NA
0	2012	Top	25	3	22	403.39	NA	NA	NA	NA	NA	NA
0	2012	Top	25	6	11	374.90	NA	NA	NA	NA	NA	NA
0	2012	Middle	25	9	16	374.90	NA	NA	NA	NA	NA	NA
0	2012	Middle	25	13	9	374.90	NA	NA	NA	NA	NA	NA
0	2012	Top	25	3	11	374.90	NA	NA	NA	NA	NA	NA
[truncated: 52,615 more rows]
